# Supplementary material for: Tau drives translational selectivity by interacting with ribosomal proteins
Source: Acta Neuropathol. 2019 Feb 13;137(4):571–83. doi: 10.1007/s00401-019-01970-9 (PMC6426815; doi:10.1007/s00401-019-01970-9)
Supplement: Supplementary file 2 — Supplementary material 2. Puromycin-IP proteomic proteins and annotation terms. Proteins and annotation terms identified by nascent proteomics of puromycinylated protein immunoprecipitation from non-transgenic and rTg4510 mice treated with and without doxycycline. (XLSX 37 kb) [file 401_2019_1970_MOESM2_ESM.xlsx]

## Sheet: Summary
	Tau drives translational selectivity by interacting with ribosomal proteins
	Corresponding author: Jose F. Abisambra, PhD Correspondence: j.abisambra@ufl.edu OR jose.abisambra@gmail.com
	STable 2. Puromycin-IP Proteomic Proteins and Annotation Terms.
	Sheet	Description
	Proteins	Proteins identified by puromycin-IP LC-MS/MS separated by group.
	DAVID Annotations	DAVID GO annotation analysis (https://david.ncifcrf.gov/) of p value terms <0.1
	Functional Grouping	Count and normalization of annotation hits per functional group.

## Sheet: Proteins
NON n = 3, #proteins = 13
Complement C1q subcomponent subunit A	C1qa
Complement C1q subcomponent subunit C	C1qc
Myelin basic protein	Mbp
40S ribosomal protein S30	Fau
60S ribosomal protein L29	Rpl29
Chromatin target of PRMT1 protein	Chtop
Complement C1q subcomponent subunit B	C1qb
Glyceraldehyde-3-phosphate dehydrogenase	Gapdh
GRAM domain-containing protein 1C	Gramd1c
Complement C1q subcomponent subunit A	C1qa
Complement C1q subcomponent subunit C	C1qc
Myelin basic protein	Mbp
Transcription elongation factor A protein-like 9	Tceal9
rTg4510 + Veh n = 3, #proteins = 17
Complement C1q subcomponent subunit A	C1qa
Complement C1q subcomponent subunit B	C1qb
Complement C1q subcomponent subunit C	C1qc
Myelin basic protein	Mbp
40S ribosomal protein S30	Fau
Chromatin target of PRMT1 protein	Chtop
Annexin A2	Anxa2
Arf-GAP with SH3 domain, ANK repeat and PH domain-containing protein 2	Asap2
Cap-specific mRNA (nucleoside-2'-O-)-methyltransferase 1	Cmtr1
Carbonic anhydrase 3	Ca3
Desmoplakin	Dsp
Isoform Tau-F P301L of Microtubule-associated protein tau	MAPT (Hu P301L)
Junction plakoglobin	Jup
Ovostatin homolog	Ovos
Short-chain dehydrogenase/reductase family 9C member 7	Sdr9c7
Synapsin-1	Syn1
Uncharacterized protein C2orf73 homolog	N/A
rTg4510 + Dox n = 3, #proteins = 27
Myelin basic protein	Mbp
Complement C1q subcomponent subunit C	C1qc
Complement C1q subcomponent subunit B	C1qb
Synapsin-1	Syn1
Complement C1q subcomponent subunit A	C1qa
Fructose-bisphosphate aldolase A	Aldoa
Glyceraldehyde-3-phosphate dehydrogenase	Gapdh
Chromatin target of PRMT1 protein	Chtop
Calmodulin-3	Calm3
Lysozyme C-1	Lyz1
Isoform Tau-F P301L of Microtubule-associated protein tau	MAPT (Hu P301L)
Tubulin beta-2A chain	Tubb2a
40S ribosomal protein S30	Fau
Ubiquitin-associated protein 2-like	Ubap2l
Synapsin-2	Syn2
Clathrin heavy chain 1	Cltc
Proteasome activator complex subunit 4	Psme4
PWWP domain-containing protein MUM1L1	Mum1l1
Leucine-rich PPR motif-containing protein, mitochondrial	Lrpprc
Calpain-15	Capn15
AT-rich interactive domain-containing protein 5B	Arid5b
Microtubule-associated serine/threonine-protein kinase 4	Mast4
Translation factor Guf1, mitochondrial	Guf1
Calcium-binding protein 39-like	Cab39l
Insulin receptor-related protein	Insrr
Desmoplakin	Dsp
Short-chain dehydrogenase/reductase family 9C member 7	Sdr9c7

## Sheet: DAVID GOs
Non, n = 3
Term	GO Term	Count	%	PValue	Genes	List Total	Pop Hits	Pop Total	Fold Enrichment	ID
GO:0006959~humoral immune response	humoral immune response	4	44.4444	3.44822e-05	C1QA, C1QB, FAU, C1QC	8	181	17911	49.4779	1
GO:0045087~innate immune response	innate immune response	5	55.5556	5.28236e-05	C1QA, C1QB, FAU, C1QC, GAPDH	8	643	17911	17.4096	1
GO:0006958~complement activation, classical pathway	complement activation, classical pathway	3	33.3333	0.000192519	C1QA, C1QB, C1QC	8	55	17911	122.12	1
GO:0002455~humoral immune response mediated by circulating immunoglobulin	humoral immune response mediated by circulating immunoglobulin	3	33.3333	0.000312213	C1QA, C1QB, C1QC	8	70	17911	95.9518	1
GO:0006956~complement activation	complement activation	3	33.3333	0.000330318	C1QA, C1QB, C1QC	8	72	17911	93.2865	1
GO:0072376~protein activation cascade	protein activation cascade	3	33.3333	0.000460243	C1QA, C1QB, C1QC	8	85	17911	79.0191	2
GO:0006955~immune response	immune response	5	55.5556	0.00066081	C1QA, C1QB, FAU, C1QC, GAPDH	8	1233	17911	9.07897	1
GO:0016064~immunoglobulin mediated immune response	immunoglobulin mediated immune response	3	33.3333	0.00117228	C1QA, C1QB, C1QC	8	136	17911	49.3869	1
GO:0019724~B cell mediated immunity	B cell mediated immunity	3	33.3333	0.00120669	C1QA, C1QB, C1QC	8	138	17911	48.6712	1
GO:0006952~defense response	defense response	5	55.5556	0.00132899	C1QA, C1QB, FAU, C1QC, GAPDH	8	1481	17911	7.55866	1
GO:0002449~lymphocyte mediated immunity	lymphocyte mediated immunity	3	33.3333	0.00420117	C1QA, C1QB, C1QC	8	260	17911	25.8332	1
GO:0002460~adaptive immune response based on somatic recombination of immune receptors built from immunoglobulin superfamily domains	adaptive immune response based on somatic recombination of immune receptors built from immunoglobulin superfamily domains	3	33.3333	0.00462139	C1QA, C1QB, C1QC	8	273	17911	24.603	1
GO:0002253~activation of immune response	activation of immune response	3	33.3333	0.00614532	C1QA, C1QB, C1QC	8	316	17911	21.2551	1
GO:0002443~leukocyte mediated immunity	leukocyte mediated immunity	3	33.3333	0.00684343	C1QA, C1QB, C1QC	8	334	17911	20.1097	1
GO:0002250~adaptive immune response	adaptive immune response	3	33.3333	0.00928295	C1QA, C1QB, C1QC	8	391	17911	17.1781	1
GO:0050778~positive regulation of immune response	positive regulation of immune response	3	33.3333	0.0134376	C1QA, C1QB, C1QC	8	474	17911	14.1701	1
GO:0050776~regulation of immune response	regulation of immune response	3	33.3333	0.0223793	C1QA, C1QB, C1QC	8	620	17911	10.8333	1
GO:0006412~translation	translation	3	33.3333	0.029165	FAU, GAPDH, RPL29	8	714	17911	9.40704	5
GO:0043043~peptide biosynthetic process	peptide biosynthetic process	3	33.3333	0.0307849	FAU, GAPDH, RPL29	8	735	17911	9.13827	6
GO:0002252~immune effector process	immune effector process	3	33.3333	0.0323619	C1QA, C1QB, C1QC	8	755	17911	8.89619	1
GO:0002684~positive regulation of immune system process	positive regulation of immune system process	3	33.3333	0.0345431	C1QA, C1QB, C1QC	8	782	17911	8.58903	1
GO:0043604~amide biosynthetic process	amide biosynthetic process	3	33.3333	0.0365314	FAU, GAPDH, RPL29	8	806	17911	8.33328	6
GO:0006518~peptide metabolic process	peptide metabolic process	3	33.3333	0.0422333	FAU, GAPDH, RPL29	8	872	17911	7.70255	5
GO:0043603~cellular amide metabolic process	cellular amide metabolic process	3	33.3333	0.0576004	FAU, GAPDH, RPL29	8	1034	17911	6.49577	6
GO:0002682~regulation of immune system process	regulation of immune system process	3	33.3333	0.0806967	C1QA, C1QB, C1QC	8	1249	17911	5.3776	1
GO:1901566~organonitrogen compound biosynthetic process	organonitrogen compound biosynthetic process	3	33.3333	0.0911754	FAU, GAPDH, RPL29	8	1339	17911	5.01615	6
GO:0005581~collagen trimer	collagen trimer	3	33.3333	0.000776004	C1QA, C1QB, C1QC	8	89	14413	60.7289	4
GO:0030529~intracellular ribonucleoprotein complex	intracellular ribonucleoprotein complex	3	33.3333	0.0708547	FAU, GAPDH, RPL29	8	934	14413	5.7868	5
GO:1990904~ribonucleoprotein complex	ribonucleoprotein complex	3	33.3333	0.0709898	FAU, GAPDH, RPL29	8	935	14413	5.78061	5
GO:0022626~cytosolic ribosome	cytosolic ribosome	2	22.2222	0.0719974	FAU, RPL29	8	153	14413	23.5507	5
GO:0044421~extracellular region part	extracellular region part	5	55.5556	0.0925829	C1QA, C1QB, FAU, C1QC, GAPDH	8	3920	14413	2.29799	3
GO:0043209~myelin sheath	myelin sheath	2	22.2222	0.0994371	GAPDH, MBP	8	214	14413	16.8376	3
GO:0005198~structural molecule activity	structural molecule activity	3	33.3333	0.0168322	FAU, MBP, RPL29	6	723	16866	11.6639	4
GO:0003735~structural constituent of ribosome	structural constituent of ribosome	2	22.2222	0.0758606	FAU, RPL29	6	264	16866	21.2955	5
rTg4510 + Veh n = 3
Term	GO Term	Count	%	PValue	Genes	List Total	Pop Hits	Pop Total	Fold Enrichment	ID
GO:0006959~humoral immune response	humoral immune response	4	28.5714	0.000208808	C1QA, C1QB, FAU, C1QC	13	181	17911	30.4479	1
GO:0006958~complement activation, classical pathway	complement activation, classical pathway	3	21.4286	0.000599123	C1QA, C1QB, C1QC	13	55	17911	75.151	1
GO:0002455~humoral immune response mediated by circulating immunoglobulin	humoral immune response mediated by circulating immunoglobulin	3	21.4286	0.000968907	C1QA, C1QB, C1QC	13	70	17911	59.0473	1
GO:0006956~complement activation	complement activation	3	21.4286	0.00102471	C1QA, C1QB, C1QC	13	72	17911	57.4071	1
GO:0072376~protein activation cascade	protein activation cascade	3	21.4286	0.00142432	C1QA, C1QB, C1QC	13	85	17911	48.6271	2
GO:0016064~immunoglobulin mediated immune response	immunoglobulin mediated immune response	3	21.4286	0.00359369	C1QA, C1QB, C1QC	13	136	17911	30.392	1
GO:0019724~B cell mediated immunity	B cell mediated immunity	3	21.4286	0.00369781	C1QA, C1QB, C1QC	13	138	17911	29.9515	1
GO:0002934~desmosome organization	desmosome organization	2	14.2857	0.0066813	JUP, DSP	13	10	17911	275.554	3
GO:0086069~bundle of His cell to Purkinje myocyte communication	bundle of His cell to Purkinje myocyte communication	2	14.2857	0.00734718	JUP, DSP	13	11	17911	250.503	3
GO:0045087~innate immune response	innate immune response	4	28.5714	0.00794927	C1QA, C1QB, FAU, C1QC	13	643	17911	8.57088	1
GO:0002449~lymphocyte mediated immunity	lymphocyte mediated immunity	3	21.4286	0.0125867	C1QA, C1QB, C1QC	13	260	17911	15.8973	1
GO:0002460~adaptive immune response based on somatic recombination of immune receptors built from immunoglobulin superfamily domains	adaptive immune response based on somatic recombination of immune receptors built from immunoglobulin superfamily domains	3	21.4286	0.0138125	C1QA, C1QB, C1QC	13	273	17911	15.1403	1
GO:0002253~activation of immune response	activation of immune response	3	21.4286	0.0182221	C1QA, C1QB, C1QC	13	316	17911	13.0801	1
GO:0002443~leukocyte mediated immunity	leukocyte mediated immunity	3	21.4286	0.0202249	C1QA, C1QB, C1QC	13	334	17911	12.3752	1
GO:0051649~establishment of localization in cell	establishment of localization in cell	5	35.7143	0.0224395	JUP, CHTOP, SYN1, MAPT, ANXA2	13	1722	17911	4.00049	2
GO:1903115~regulation of actin filament-based movement	regulation of actin filament-based movement	2	14.2857	0.0225498	JUP, DSP	13	34	17911	81.0452	2
GO:0002250~adaptive immune response	adaptive immune response	3	21.4286	0.0271482	C1QA, C1QB, C1QC	13	391	17911	10.5711	1
GO:0034113~heterotypic cell-cell adhesion	heterotypic cell-cell adhesion	2	14.2857	0.0297449	JUP, DSP	13	45	17911	61.2342	3
GO:0098900~regulation of action potential	regulation of action potential	2	14.2857	0.0316988	JUP, DSP	13	48	17911	57.4071	3
GO:0070252~actin-mediated cell contraction	actin-mediated cell contraction	2	14.2857	0.0368915	JUP, DSP	13	56	17911	49.206	3
GO:0050778~positive regulation of immune response	positive regulation of immune response	3	21.4286	0.0387041	C1QA, C1QB, C1QC	13	474	17911	8.72006	1
GO:0006955~immune response	immune response	4	28.5714	0.0448095	C1QA, C1QB, FAU, C1QC	13	1233	17911	4.46965	1
GO:0034109~homotypic cell-cell adhesion	homotypic cell-cell adhesion	2	14.2857	0.05104	JUP, DSP	13	78	17911	35.3274	3
GO:0046907~intracellular transport	intracellular transport	4	28.5714	0.051582	JUP, CHTOP, MAPT, ANXA2	13	1304	17911	4.22629	2
GO:1902582~single-organism intracellular transport	single-organism intracellular transport	3	21.4286	0.0565986	JUP, MAPT, ANXA2	13	585	17911	7.06548	2
GO:0034332~adherens junction organization	adherens junction organization	2	14.2857	0.0567729	JUP, DSP	13	87	17911	31.6729	3
GO:0051641~cellular localization	cellular localization	5	35.7143	0.0581809	JUP, CHTOP, SYN1, MAPT, ANXA2	13	2310	17911	2.98218	2
GO:0010638~positive regulation of organelle organization	positive regulation of organelle organization	3	21.4286	0.060091	CHTOP, MAPT, ANXA2	13	605	17911	6.83191	2
GO:0030048~actin filament-based movement	actin filament-based movement	2	14.2857	0.0605772	JUP, DSP	13	93	17911	29.6294	3
GO:0050776~regulation of immune response	regulation of immune response	3	21.4286	0.0627604	C1QA, C1QB, C1QC	13	620	17911	6.66663	1
GO:0006952~defense response	defense response	4	28.5714	0.0706	C1QA, C1QB, FAU, C1QC	13	1481	17911	3.72119	1
GO:0035637~multicellular organismal signaling	multicellular organismal signaling	2	14.2857	0.0756541	JUP, DSP	13	117	17911	23.5516	3
GO:0001508~action potential	action potential	2	14.2857	0.0818705	JUP, DSP	13	127	17911	21.6972	3
GO:0002252~immune effector process	immune effector process	3	21.4286	0.0885546	C1QA, C1QB, C1QC	13	755	17911	5.47458	1
GO:0090002~establishment of protein localization to plasma membrane	establishment of protein localization to plasma membrane	2	14.2857	0.0898944	JUP, ANXA2	13	140	17911	19.6824	2
GO:0002684~positive regulation of immune system process	positive regulation of immune system process	3	21.4286	0.0940617	C1QA, C1QB, C1QC	13	782	17911	5.28556	1
GO:0051291~protein heterooligomerization	protein heterooligomerization	2	14.2857	0.097854	JUP, ANXA2	13	153	17911	18.0101	2
GO:0005581~collagen trimer	collagen trimer	3	21.4286	0.00281363	C1QA, C1QB, C1QC	14	89	14413	34.7022	4
GO:0043209~myelin sheath	myelin sheath	3	21.4286	0.0153677	SYN1, MBP, ANXA2	14	214	14413	14.4322	3
GO:0043218~compact myelin	compact myelin	2	14.2857	0.0170094	MBP, ANXA2	14	19	14413	108.368	3
GO:0030057~desmosome	desmosome	2	14.2857	0.0240911	JUP, DSP	14	27	14413	76.2593	3
GO:0033267~axon part	axon part	3	21.4286	0.0302127	SYN1, MAPT, MBP	14	307	14413	10.0603	3
GO:0005913~cell-cell adherens junction	cell-cell adherens junction	3	21.4286	0.0341296	JUP, DSP, ANXA2	14	328	14413	9.41616	3
GO:0044291~cell-cell contact zone	cell-cell contact zone	2	14.2857	0.0639049	JUP, DSP	14	73	14413	28.2055	3
GO:0044304~main axon	main axon	2	14.2857	0.0656014	MAPT, MBP	14	75	14413	27.4533	3
GO:0031988~membrane-bounded vesicle	membrane-bounded vesicle	7	50	0.0670708	JUP, C1QA, C1QB, SYN1, DSP, C1QC, ANXA2	14	3455	14413	2.08582	3
GO:0070062~extracellular exosome	extracellular exosome	6	42.8571	0.0758549	JUP, C1QA, C1QB, DSP, C1QC, ANXA2	14	2674	14413	2.31002	3
GO:1903561~extracellular vesicle	extracellular vesicle	6	42.8571	0.0774003	JUP, C1QA, C1QB, DSP, C1QC, ANXA2	14	2689	14413	2.29714	3
GO:0031012~extracellular matrix	extracellular matrix	3	21.4286	0.0779311	JUP, DSP, ANXA2	14	520	14413	5.93942	3
GO:0043230~extracellular organelle	extracellular organelle	6	42.8571	0.0781279	JUP, C1QA, C1QB, DSP, C1QC, ANXA2	14	2696	14413	2.29117	3
GO:0030424~axon	axon	3	21.4286	0.0913213	SYN1, MAPT, MBP	14	570	14413	5.41842	3
GO:0005829~cytosol	cytosol	5	35.7143	0.0956722	JUP, SYN1, MAPT, FAU, ANXA2	14	2011	14413	2.55967	2
GO:0019899~enzyme binding	enzyme binding	6	42.8571	0.00489802	JUP, SYN1, MAPT, DSP, MBP, ANXA2	12	1923	16866	4.38534	2
GO:0019901~protein kinase binding	protein kinase binding	4	28.5714	0.00596898	JUP, SYN1, MAPT, DSP	12	600	16866	9.37	2
GO:0019900~kinase binding	kinase binding	4	28.5714	0.00790912	JUP, SYN1, MAPT, DSP	12	664	16866	8.46687	2
GO:0005198~structural molecule activity	structural molecule activity	4	28.5714	0.00999858	JUP, DSP, FAU, MBP	12	723	16866	7.77593	4
GO:0050839~cell adhesion molecule binding	cell adhesion molecule binding	3	21.4286	0.0329044	JUP, DSP, ANXA2	12	447	16866	9.43289	4
GO:0044822~poly(A) RNA binding	poly(A) RNA binding	4	28.5714	0.0382573	CHTOP, DSP, FAU, ANXA2	12	1197	16866	4.69674	6
GO:0048306~calcium-dependent protein binding	calcium-dependent protein binding	2	14.2857	0.0441053	SYN1, ANXA2	12	69	16866	40.7391	2
GO:0002020~protease binding	protease binding	2	14.2857	0.0822197	MBP, ANXA2	12	131	16866	21.458	2
GO:0019903~protein phosphatase binding	protein phosphatase binding	2	14.2857	0.0888358	JUP, MAPT	12	142	16866	19.7958	2
GO:0003723~RNA binding	RNA binding	4	28.5714	0.0920931	CHTOP, DSP, FAU, ANXA2	12	1707	16866	3.2935	6
rTg4510 + Dox, n = 3
Term	GO Term	Count	%	PValue	Genes	List Total	Pop Hits	Pop Total	Fold Enrichment	ID
GO:0006959~humoral immune response	humoral immune response	4	14.8148	0.00175712	C1QA, C1QB, FAU, C1QC	25	181	17911	15.8329	1
GO:0006958~complement activation, classical pathway	complement activation, classical pathway	3	11.1111	0.00244693	C1QA, C1QB, C1QC	25	55	17911	39.0785	1
GO:0002455~humoral immune response mediated by circulating immunoglobulin	humoral immune response mediated by circulating immunoglobulin	3	11.1111	0.00393093	C1QA, C1QB, C1QC	25	70	17911	30.7046	1
GO:0006956~complement activation	complement activation	3	11.1111	0.00415365	C1QA, C1QB, C1QC	25	72	17911	29.8517	1
GO:0072376~protein activation cascade	protein activation cascade	3	11.1111	0.00574029	C1QA, C1QB, C1QC	25	85	17911	25.2861	2
GO:1901566~organonitrogen compound biosynthetic process	organonitrogen compound biosynthetic process	7	25.9259	0.00720576	ALDOA, CALM3, FAU, GUF1, CLTC, GAPDH, LRPPRC	25	1339	17911	3.74539	6
GO:0045087~innate immune response	innate immune response	5	18.5185	0.0098679	C1QA, C1QB, FAU, C1QC, GAPDH	25	643	17911	5.57107	1
GO:0016064~immunoglobulin mediated immune response	immunoglobulin mediated immune response	3	11.1111	0.0141607	C1QA, C1QB, C1QC	25	136	17911	15.8038	1
GO:0019724~B cell mediated immunity	B cell mediated immunity	3	11.1111	0.0145581	C1QA, C1QB, C1QC	25	138	17911	15.5748	1
GO:0006952~defense response	defense response	6	22.2222	0.0434473	C1QA, C1QB, LYZ1, FAU, C1QC, GAPDH	25	1481	17911	2.90253	1
GO:0002449~lymphocyte mediated immunity	lymphocyte mediated immunity	3	11.1111	0.0469803	C1QA, C1QB, C1QC	25	260	17911	8.26662	1
GO:0021762~substantia nigra development	substantia nigra development	2	7.40741	0.0497264	CALM3, MBP	25	38	17911	37.7074	3
GO:0002460~adaptive immune response based on somatic recombination of immune receptors built from immunoglobulin superfamily domains	adaptive immune response based on somatic recombination of immune receptors built from immunoglobulin superfamily domains	3	11.1111	0.0512659	C1QA, C1QB, C1QC	25	273	17911	7.87297	1
GO:0007017~microtubule-based process	microtubule-based process	4	14.8148	0.0530598	TUBB2A, MAPT, CLTC, GAPDH	25	642	17911	4.4638	4
GO:0007010~cytoskeleton organization	cytoskeleton organization	5	18.5185	0.0594659	MAPT, DSP, CLTC, GAPDH, INSRR	25	1120	17911	3.19839	4
GO:0002253~activation of immune response	activation of immune response	3	11.1111	0.0663876	C1QA, C1QB, C1QC	25	316	17911	6.80165	1
GO:0006412~translation	translation	4	14.8148	0.0686032	FAU, GUF1, GAPDH, LRPPRC	25	714	17911	4.01367	5
GO:0002443~leukocyte mediated immunity	leukocyte mediated immunity	3	11.1111	0.073116	C1QA, C1QB, C1QC	25	334	17911	6.43509	1
GO:0043043~peptide biosynthetic process	peptide biosynthetic process	4	14.8148	0.0734964	FAU, GUF1, GAPDH, LRPPRC	25	735	17911	3.89899	5
GO:0051649~establishment of localization in cell	establishment of localization in cell	6	22.2222	0.0742715	CHTOP, SYN1, MAPT, SYN2, CALM3, CLTC	25	1722	17911	2.49631	2
GO:0048857~neural nucleus development	neural nucleus development	2	7.40741	0.0774229	CALM3, MBP	25	60	17911	23.8813	2
GO:0006955~immune response	immune response	5	18.5185	0.0789828	C1QA, C1QB, FAU, C1QC, GAPDH	25	1233	17911	2.90527	1
GO:0006417~regulation of translation	regulation of translation	3	11.1111	0.0868023	GUF1, GAPDH, LRPPRC	25	369	17911	5.82472	5
GO:0006096~glycolytic process	glycolytic process	2	7.40741	0.0885289	ALDOA, GAPDH	25	69	17911	20.7664	6
GO:0006757~ATP generation from ADP	ATP generation from ADP	2	7.40741	0.0897549	ALDOA, GAPDH	25	70	17911	20.4697	6
GO:0043604~amide biosynthetic process	amide biosynthetic process	4	14.8148	0.0911807	FAU, GUF1, GAPDH, LRPPRC	25	806	17911	3.55553	6
GO:0002250~adaptive immune response	adaptive immune response	3	11.1111	0.0957786	C1QA, C1QB, C1QC	25	391	17911	5.49698	1
GO:0034248~regulation of cellular amide metabolic process	regulation of cellular amide metabolic process	3	11.1111	0.0978559	GUF1, GAPDH, LRPPRC	25	396	17911	5.42758	6
GO:0046031~ADP metabolic process	ADP metabolic process	2	7.40741	0.0995066	ALDOA, GAPDH	25	78	17911	18.3703	6
GO:0043209~myelin sheath	myelin sheath	6	22.2222	1.86337e-05	ALDOA, SYN1, SYN2, CLTC, GAPDH, MBP	24	214	14413	16.8376	3
GO:0031988~membrane-bounded vesicle	membrane-bounded vesicle	14	51.8519	0.000804641	ALDOA, C1QA, C1QB, LYZ1, CAB39L, SYN1, TUBB2A, MUM1L1, SYN2, CALM3, DSP, CLTC, GAPDH, C1QC	24	3455	14413	2.43345	3
GO:0033267~axon part	axon part	5	18.5185	0.0012979	SYN1, MAPT, SYN2, CLTC, MBP	24	307	14413	9.78081	3
GO:0070062~extracellular exosome	extracellular exosome	12	44.4444	0.00130933	ALDOA, C1QA, C1QB, LYZ1, CAB39L, TUBB2A, MUM1L1, CALM3, DSP, CLTC, C1QC, GAPDH	24	2674	14413	2.69503	3
GO:1903561~extracellular vesicle	extracellular vesicle	12	44.4444	0.0013739	ALDOA, C1QA, C1QB, LYZ1, CAB39L, TUBB2A, MUM1L1, CALM3, DSP, CLTC, C1QC, GAPDH	24	2689	14413	2.67999	3
GO:0043230~extracellular organelle	extracellular organelle	12	44.4444	0.00140494	ALDOA, C1QA, C1QB, LYZ1, CAB39L, TUBB2A, MUM1L1, CALM3, DSP, CLTC, C1QC, GAPDH	24	2696	14413	2.67303	3
GO:0005874~microtubule	microtubule	5	18.5185	0.00356029	TUBB2A, MAPT, CALM3, CLTC, LRPPRC	24	405	14413	7.41409	4
GO:0099512~supramolecular fiber	supramolecular fiber	6	22.2222	0.00431886	TUBB2A, MAPT, CALM3, DSP, CLTC, LRPPRC	24	700	14413	5.1475	4
GO:0099513~polymeric cytoskeletal fiber	polymeric cytoskeletal fiber	6	22.2222	0.00431886	TUBB2A, MAPT, CALM3, DSP, CLTC, LRPPRC	24	700	14413	5.1475	4
GO:0005581~collagen trimer	collagen trimer	3	11.1111	0.00876804	C1QA, C1QB, C1QC	24	89	14413	20.243	4
GO:0044421~extracellular region part	extracellular region part	13	48.1481	0.00954984	ALDOA, CAB39L, LYZ1, TUBB2A, MUM1L1, CLTC, C1QC, C1QA, C1QB, FAU, DSP, CALM3, GAPDH	24	3920	14413	1.99159	3
GO:0030424~axon	axon	5	18.5185	0.0117776	SYN1, MAPT, SYN2, CLTC, MBP	24	570	14413	5.26791	3
GO:0030133~transport vesicle	transport vesicle	4	14.8148	0.01291	LYZ1, SYN1, SYN2, CLTC	24	312	14413	7.69925	2
GO:0043195~terminal bouton	terminal bouton	3	11.1111	0.0143132	SYN1, SYN2, CLTC	24	115	14413	15.6663	3
GO:0030658~transport vesicle membrane	transport vesicle membrane	3	11.1111	0.016508	SYN1, SYN2, CLTC	24	124	14413	14.5292	2
GO:0015630~microtubule cytoskeleton	microtubule cytoskeleton	6	22.2222	0.0282259	TUBB2A, MAPT, CALM3, CLTC, GAPDH, LRPPRC	24	1111	14413	3.24325	4
GO:0005576~extracellular region	extracellular region	13	48.1481	0.0288773	ALDOA, CAB39L, LYZ1, TUBB2A, MUM1L1, CLTC, C1QC, C1QA, C1QB, FAU, DSP, CALM3, GAPDH	24	4493	14413	1.7376	3
GO:0043679~axon terminus	axon terminus	3	11.1111	0.0357812	SYN1, SYN2, CLTC	24	188	14413	9.58311	3
GO:0044306~neuron projection terminus	neuron projection terminus	3	11.1111	0.0407735	SYN1, SYN2, CLTC	24	202	14413	8.91894	3
GO:0030140~trans-Golgi network transport vesicle	trans-Golgi network transport vesicle	2	7.40741	0.0422414	LYZ1, CLTC	24	27	14413	44.4846	2
GO:0043005~neuron projection	neuron projection	6	22.2222	0.0442879	SYN1, MAPT, SYN2, CALM3, CLTC, MBP	24	1253	14413	2.8757	3
GO:0014069~postsynaptic density	postsynaptic density	3	11.1111	0.0551368	SYN1, MAPT, SYN2	24	239	14413	7.53818	3
GO:0099572~postsynaptic specialization	postsynaptic specialization	3	11.1111	0.0551368	SYN1, MAPT, SYN2	24	239	14413	7.53818	3
GO:0060076~excitatory synapse	excitatory synapse	3	11.1111	0.0639796	SYN1, MAPT, SYN2	24	260	14413	6.92933	3
GO:0005876~spindle microtubule	spindle microtubule	2	7.40741	0.0813014	CALM3, CLTC	24	53	14413	22.6619	4
GO:0005829~cytosol	cytosol	7	25.9259	0.0904617	SYN1, MAPT, CALM3, FAU, PSME4, CLTC, GAPDH	24	2011	14413	2.0904	2
GO:0098793~presynapse	presynapse	3	11.1111	0.0965146	SYN1, SYN2, CLTC	24	330	14413	5.45947	3
GO:0044456~synapse part	synapse part	4	14.8148	0.0973343	SYN1, MAPT, SYN2, CLTC	24	697	14413	3.44644	3
GO:0019899~enzyme binding	enzyme binding	9	33.3333	0.00206176	ALDOA, SYN1, MAPT, CALM3, DSP, CLTC, GAPDH, LRPPRC, MBP	23	1923	16866	3.432	2
GO:0044822~poly(A) RNA binding	poly(A) RNA binding	7	25.9259	0.00350612	ALDOA, CHTOP, DSP, FAU, UBAP2L, CLTC, LRPPRC	23	1197	16866	4.28833	5
GO:0048306~calcium-dependent protein binding	calcium-dependent protein binding	3	11.1111	0.00361409	SYN1, SYN2, CALM3	23	69	16866	31.8828	2
GO:1901363~heterocyclic compound binding	heterocyclic compound binding	15	55.5556	0.00765727	ALDOA, MAST4, CHTOP, SYN1, TUBB2A, ARID5B, SYN2, DSP, FAU, UBAP2L, GUF1, CLTC, GAPDH, LRPPRC, INSRR	23	6072	16866	1.81152	6
GO:0097159~organic cyclic compound binding	organic cyclic compound binding	15	55.5556	0.0088325	ALDOA, MAST4, CHTOP, SYN1, TUBB2A, ARID5B, SYN2, DSP, FAU, UBAP2L, GUF1, CLTC, GAPDH, LRPPRC, INSRR	23	6159	16866	1.78593	6
GO:0005198~structural molecule activity	structural molecule activity	5	18.5185	0.0132259	TUBB2A, DSP, FAU, CLTC, MBP	23	723	16866	5.07126	4
GO:0036094~small molecule binding	small molecule binding	9	33.3333	0.014851	ALDOA, MAST4, CHTOP, SYN1, TUBB2A, SYN2, GUF1, GAPDH, INSRR	23	2649	16866	2.49141	2
GO:0003723~RNA binding	RNA binding	7	25.9259	0.0191656	ALDOA, CHTOP, DSP, FAU, UBAP2L, CLTC, LRPPRC	23	1707	16866	3.00711	5
GO:0008092~cytoskeletal protein binding	cytoskeletal protein binding	5	18.5185	0.0219013	ALDOA, MAPT, CLTC, GAPDH, LRPPRC	23	841	16866	4.35972	4
GO:1901265~nucleoside phosphate binding	nucleoside phosphate binding	8	29.6296	0.0306628	MAST4, CHTOP, SYN1, TUBB2A, SYN2, GUF1, GAPDH, INSRR	23	2438	16866	2.40625	6
GO:0000166~nucleotide binding	nucleotide binding	8	29.6296	0.0306628	MAST4, CHTOP, SYN1, TUBB2A, SYN2, GUF1, GAPDH, INSRR	23	2438	16866	2.40625	6
GO:0019901~protein kinase binding	protein kinase binding	4	14.8148	0.0417348	SYN1, MAPT, DSP, CLTC	23	600	16866	4.8887	2
GO:0043548~phosphatidylinositol 3-kinase binding	phosphatidylinositol 3-kinase binding	2	7.40741	0.0496855	CALM3, INSRR	23	39	16866	37.6054	2
GO:0015631~tubulin binding	tubulin binding	3	11.1111	0.0519878	MAPT, GAPDH, LRPPRC	23	283	16866	7.77354	4
GO:0019900~kinase binding	kinase binding	4	14.8148	0.05364	SYN1, MAPT, DSP, CLTC	23	664	16866	4.4175	2
GO:0035639~purine ribonucleoside triphosphate binding	purine ribonucleoside triphosphate binding	6	22.2222	0.0867101	MAST4, SYN1, TUBB2A, SYN2, GUF1, INSRR	23	1858	16866	2.36804	6
GO:0032550~purine ribonucleoside binding	purine ribonucleoside binding	6	22.2222	0.0889386	MAST4, SYN1, TUBB2A, SYN2, GUF1, INSRR	23	1872	16866	2.35033	6
GO:0032549~ribonucleoside binding	ribonucleoside binding	6	22.2222	0.0894203	MAST4, SYN1, TUBB2A, SYN2, GUF1, INSRR	23	1875	16866	2.34657	5
GO:0001883~purine nucleoside binding	purine nucleoside binding	6	22.2222	0.0894203	MAST4, SYN1, TUBB2A, SYN2, GUF1, INSRR	23	1875	16866	2.34657	6
GO:0001882~nucleoside binding	nucleoside binding	6	22.2222	0.0907117	MAST4, SYN1, TUBB2A, SYN2, GUF1, INSRR	23	1883	16866	2.3366	6
GO:0032555~purine ribonucleotide binding	purine ribonucleotide binding	6	22.2222	0.0948137	MAST4, SYN1, TUBB2A, SYN2, GUF1, INSRR	23	1908	16866	2.30599	5
GO:0017076~purine nucleotide binding	purine nucleotide binding	6	22.2222	0.0964825	MAST4, SYN1, TUBB2A, SYN2, GUF1, INSRR	23	1918	16866	2.29397	5
GO:0032553~ribonucleotide binding	ribonucleotide binding	6	22.2222	0.0973228	MAST4, SYN1, TUBB2A, SYN2, GUF1, INSRR	23	1923	16866	2.288	5

## Sheet: Functional Grouping
		Annotation functional grouping, distribution of # hits
		ID	Annotation Group	Non	Tg+Veh	Tg+Dox		# Hits
		5	Translation and ribosomal	6	0	9		0
		6	Metabolic and biosynthetic process	4	2	14		4
		1	Immunological and inflammatory response	19	18	14		8
		4	Cytoskeletal and structural	2	3	11		12
		2	Protein trafficking, regulation, activity	1	16	13		16
		3	Intra- and inter-cellular activity	2	23	19		23
		Annotation functional grouping, normalized to # present in Non
		ID	Annotation Group	Non	Tg+Veh	Tg+Dox		Enrichment Ratio to Non
		5	Translation and ribosomal	1	0	1.5		0
		6	Metabolic and biosynthetic process	1	0.5	3.5		0.5
		1	Immunological and inflammatory response	1	0.947368	0.736842		1
		4	Cytoskeletal and structural	1	1.5	5.5		5
		2	Protein trafficking, regulation, activity	1	16	13		10
		3	Intra- and inter-cellular activity	1	11.5	9.5		16
