# Supplementary material for: Tau drives translational selectivity by interacting with ribosomal proteins
Source: Acta Neuropathol. 2019 Feb 13;137(4):571–83. doi: 10.1007/s00401-019-01970-9 (PMC6426815; doi:10.1007/s00401-019-01970-9)
Supplement: Supplementary file 3 — Supplementary material 3. Differentially expressed gene and pattern analyses assessed by Clariom D microarrays. Differentially expressed genes and statistically enriched patterns from microarray transcriptomics on non-transgenic and rTg4510 mice treated with and without doxycycline. (XLSX 412 kb) [file 401_2019_1970_MOESM3_ESM.xlsx]

## Sheet: Summary
	Tau drives translational selectivity by interacting with ribosomal proteins
	Corresponding author: Jose F. Abisambra, PhD Correspondence: j.abisambra@ufl.edu OR jose.abisambra@gmail.com
	STable 3. Differentially Expressed Gene and Pattern Analyses Assessed by ClariomD Microarrays.
	Sheet	Description
	Significant DEGs	Unique gene symbol transcript intensities across samples with 2way ANOVA results and posthoc template matching calculations.
	Template Matching	Mapping of templates matched to transcript.
	Pattern 1	Transcripts identified as "Rescued by Tau Suppression"
	Pattern 2	Transcripts identified as "Resistant to Tau Suppression"
	Pattern 3	Transcripts identified as "Altered by Doxycycline"

## Sheet: Significant DEGs
	Transcript Intensities (log2)													2way ANOVA					Transcript Avg				Post hoc Template Matching
Symbol Real	Non Veh 1	Non Veh 2	Non Veh 3	Non Dox 1	Non Dox 2	Tg Veh 1	Tg Veh 2	Tg Veh 3	Tg Dox 1	Tg Dox 2	Tg Dox 3	Global Mean	Global SD	Genotype	Treatment	Interaction	# test sig	PRESENT	Non Veh	Non Dox	Tg Veh	Tg Dox	A	B	C	D	E	F	Best	Template Match
Abca1	8.12	8.21	8.33	8.33	8.44	10.02	9.69	9.29	8.52	8.71	8.82	8.77091	0.60152	0.000350313	0.0192575	0.00381917	2	YES	8.22	8.385	9.66667	8.68333	0.777797	-0.364755	-0.533984	-0.364139	0.955167	-0.0570441	0.955167	5
Abca9	7.45	7.52	7.71	7.41	7.73	8.32	8.03	8.09	7.88	7.77	7.83	7.79455	0.266505	0.00182844	0.116978	0.0987707	1	YES	7.56	7.57	8.14667	7.82667	0.881052	-0.323865	-0.520739	-0.496612	0.894706	0.122645	0.894706	5
Abcb1b	6.55	6.48	6.62	6.35	6.52	6.88	6.74	6.71	6.53	6.62	6.75	6.61364	0.14208	0.00878611	0.0650785	0.817405	1	YES	6.55	6.435	6.77667	6.63333	0.853139	-0.518574	-0.225998	-0.759122	0.824796	0.160323	0.853139	1
Acsl5	10.99	10.93	11.01	10.75	10.5	11.11	10.98	11.04	10.64	10.83	10.86	10.8764	0.176237	0.121441	0.00158265	0.514791	1	YES	10.9767	10.625	11.0433	10.7767	0.330191	-0.93512	0.423473	-0.804744	0.656311	-0.275039	-0.93512	-2
Abcd2	10.79	10.59	11.02	10.2	10.09	10.94	11.05	11.09	10.38	10.7	10.88	10.7027	0.331884	0.0140976	0.00265451	0.253306	1	YES	10.8	10.145	11.0267	10.6533	0.567567	-0.794078	0.256352	-0.911722	0.660571	-0.00520135	-0.911722	-4
Abhd12	10.59	10.63	10.57	10.56	10.38	10.85	10.88	10.71	10.2	10.58	10.39	10.5764	0.191467	0.396197	0.00832271	0.0905986	1	YES	10.5967	10.47	10.8133	10.39	0.213649	-0.859807	0.105299	-0.352	0.88752	-0.64082	0.88752	5
Abhd3	10.55	10.54	10.72	10.7	10.61	11.45	11.36	11.32	10.85	10.67	10.74	10.8645	0.325614	6.49654e-05	0.000877198	0.000324578	3	YES	10.6033	10.655	11.3767	10.7533	0.701901	-0.460329	-0.453283	-0.357202	0.984825	-0.17434	0.984825	5
Abl2	9.65	9.63	9.66	9.82	9.86	9.63	9.68	9.75	9.77	9.71	9.68	9.71273	0.0741118	0.169504	0.00339896	0.0182454	1	YES	9.64667	9.84	9.68667	9.72	-0.277054	0.784987	-0.61317	0.933085	-0.293255	-0.0266596	0.933085	4
Acad8	7.47	7.49	7.52	7.53	7.6	7.7	7.7	7.69	7.49	7.44	7.54	7.56091	0.0918947	0.0211619	0.017039	0.000361863	1	YES	7.49333	7.565	7.69667	7.49	0.383189	-0.403095	-0.468327	0.0258585	0.933781	-0.491312	0.933781	5
Acadm	7.99	8.05	8.16	8.15	8.06	8.24	8.4	8.4	8.11	8.27	8.29	8.19273	0.132259	0.00813194	0.46107	0.181612	1	YES	8.06667	8.105	8.34667	8.22333	0.908995	-0.19397	-0.625818	-0.423799	0.849795	0.199822	0.908995	1
Acot11	6.7	6.66	6.67	6.72	6.63	7.05	7.03	6.98	6.67	6.82	6.91	6.80364	0.153402	0.0011662	0.0414593	0.0437991	1	YES	6.67667	6.675	7.02	6.8	0.832941	-0.394239	-0.477476	-0.484321	0.932704	0.0290935	0.932704	5
Acsbg1	10.18	10.05	10.37	9.91	9.92	10.57	10.48	10.38	9.95	10.21	10.21	10.2027	0.218386	0.0175724	0.00476953	0.676431	1	YES	10.2	9.915	10.4767	10.1233	0.602792	-0.793365	0.0609936	-0.757038	0.855106	-0.159062	0.855106	5
Acsf2	7.28	7.11	7.28	7.04	7.19	7.48	7.66	7.43	7.17	7.35	7.31	7.3	0.169223	0.00898824	0.0284186	0.319112	1	YES	7.22333	7.115	7.52333	7.27667	0.771271	-0.593071	-0.236311	-0.654276	0.92113	-0.0305436	0.92113	5
Actr10	10.94	11.08	11.06	10.76	10.67	10.92	11.19	11.02	10.7	10.79	11.01	10.9218	0.162359	0.395129	0.00998832	0.517057	1	YES	11.0267	10.715	11.0433	10.8333	0.246189	-0.951324	0.514151	-0.798426	0.584343	-0.300068	-0.951324	-2
Ankrd29	8.93	8.98	8.95	8.65	8.42	8.84	9.02	8.74	8.64	8.59	8.55	8.75545	0.191329	0.826148	0.000845112	0.281439	1	YES	8.95333	8.535	8.86667	8.59333	-0.0400601	-0.977939	0.706107	-0.659849	0.42312	-0.469377	-0.977939	-2
Actr3	13.13	13.11	13.14	13.51	13.35	13.25	13.36	13.43	13.39	13.29	13.31	13.2973	0.123737	0.210319	0.0132205	0.00788498	1	YES	13.1267	13.43	13.3467	13.33	0.269017	0.642651	-0.940529	0.629896	0.19846	0.112173	-0.940529	-3
Anxa6	9.98	9.87	9.99	9.85	9.87	9.99	9.99	10.08	9.8	9.83	9.8	9.91364	0.0905812	0.693607	0.00122431	0.0665598	1	YES	9.94667	9.86	10.02	9.81	0.0724349	-0.920958	0.268845	-0.352485	0.794586	-0.710945	-0.920958	-2
Adam10	11.8	11.95	11.97	12.01	11.92	12.1	12.16	12.28	12.17	12.05	12.11	12.0473	0.128918	0.00381574	0.909083	0.23402	1	YES	11.9067	11.965	12.18	12.11	0.955686	-0.0266526	-0.705644	-0.397887	0.73642	0.367111	0.955686	1
Adam17	7.61	7.59	7.72	7.65	7.62	8.07	8.04	8.1	7.79	7.71	7.94	7.80364	0.18821	0.000296608	0.0246609	0.0288418	1	YES	7.64	7.635	8.07	7.81333	0.858705	-0.369361	-0.487624	-0.503923	0.914125	0.0774221	0.914125	5
Atad2	6.97	7.07	7.13	6.85	6.88	7.06	7.07	7.07	6.94	6.94	6.97	6.99545	0.0857442	0.128516	0.000822071	0.215877	1	YES	7.05667	6.865	7.06667	6.95	0.286802	-0.930848	0.502565	-0.833735	0.572285	-0.241115	-0.930848	-2
Atp5h	9.06	9.1	9.09	8.81	8.85	9.11	9.25	9.17	8.76	8.82	8.82	8.98545	0.166207	0.284442	8.31162e-06	0.0585787	1	YES	9.08333	8.83	9.17667	8.8	0.0981797	-0.97663	0.396789	-0.510157	0.730927	-0.617558	-0.97663	-2
Adk	9.84	9.68	9.94	9.66	9.73	10.23	10.33	10.28	9.93	9.92	10.03	9.96091	0.224761	0.000201083	0.00343058	0.0994737	2	YES	9.82	9.695	10.28	9.96	0.830717	-0.509888	-0.31423	-0.644999	0.902999	0.0562307	0.902999	5
Bend6	10.78	10.66	10.62	10.41	10.34	10.54	10.65	10.52	10.33	10.45	10.36	10.5145	0.143106	0.231594	0.00060891	0.196586	1	YES	10.6867	10.375	10.57	10.38	-0.21143	-0.949858	0.803471	-0.559332	0.293331	-0.537469	-0.949858	-2
Adssl1	7.84	7.72	7.72	7.68	7.58	8.23	8.01	8.05	7.72	7.85	7.84	7.84	0.181308	0.0019509	0.00525669	0.167592	2	YES	7.76	7.63	8.09667	7.80333	0.747106	-0.620147	-0.211442	-0.651242	0.927526	-0.0648423	0.927526	5
Bet1l	7.44	7.32	7.42	7.22	7.28	7.42	7.49	7.34	7.23	7.33	7.26	7.34091	0.0864927	0.556068	0.00674111	0.999996	1	YES	7.39333	7.25	7.41667	7.27333	0.160676	-0.987007	0.477083	-0.662615	0.662615	-0.477083	-0.987007	-2
Agap1	9.88	10.01	10	10.19	10.15	10.43	10.29	10.41	10.22	10.34	10.25	10.1973	0.1675	0.000386621	0.256227	0.00610273	2	YES	9.96333	10.17	10.3767	10.27	0.841995	0.164025	-0.877553	-0.0946999	0.688153	0.2841	-0.877553	-3
Ago4	7.53	7.52	7.5	7.57	7.55	7.58	7.72	7.63	7.47	7.53	7.46	7.55091	0.0708974	0.356093	0.073939	0.0076068	1	YES	7.51667	7.56	7.64333	7.48667	0.226003	-0.480257	-0.342518	0.0815519	0.89707	-0.636104	0.89707	5
Ahcyl1	14.35	14.33	14.3	14.28	14.18	14.41	14.53	14.49	14.36	14.44	14.56	14.3845	0.109326	0.00325893	0.202564	0.418707	1	YES	14.3267	14.23	14.4767	14.4533	0.935806	-0.300795	-0.260496	-0.82008	0.607824	0.472752	0.935806	1
Bnip3	9.85	9.81	9.85	9.83	9.69	9.9	9.92	9.85	9.73	9.69	9.64	9.79636	0.0891651	0.753741	0.00258009	0.0776182	1	YES	9.83667	9.76	9.89	9.68667	-0.0649418	-0.909185	0.324949	-0.249961	0.724887	-0.799875	-0.909185	-2
Ajap1	11.18	11.47	11.15	11.42	11.31	10.66	10.67	10.71	11.11	11.45	11	11.1027	0.294714	0.00593416	0.0177991	0.0761722	1	YES	11.2667	11.365	10.68	11.1867	-0.723508	0.572186	0.31033	0.525104	-0.971034	0.135599	-0.971034	-5
Ak3	10.23	10.35	10.3	10.32	10.37	10.74	10.78	10.52	10.36	10.44	10.34	10.4318	0.170231	0.00556789	0.0531343	0.0133015	1	YES	10.2933	10.345	10.68	10.38	0.699731	-0.412095	-0.502991	-0.304988	0.978837	-0.170857	0.978837	5
Cabp1	8.81	8.88	8.83	8.64	8.55	8.71	8.66	8.79	8.57	8.55	8.62	8.69182	0.113764	0.0653671	0.000434526	0.133365	1	YES	8.84	8.595	8.72	8.58	-0.320454	-0.913886	0.856546	-0.486518	0.198719	-0.568747	-0.913886	-2
Car2	13.94	13.84	13.86	13.57	13.34	13.84	13.99	14.06	13.88	13.51	13.44	13.7518	0.231431	0.250789	0.00463907	0.717722	1	YES	13.88	13.455	13.9633	13.61	0.291662	-0.952492	0.432165	-0.768948	0.667678	-0.330895	-0.952492	-2
Aldh1l1	7.6	7.32	7.54	7.41	7.39	7.97	7.88	7.92	7.33	7.62	7.61	7.59909	0.224275	0.00701475	0.0128451	0.0693642	1	YES	7.48667	7.4	7.92333	7.52	0.690324	-0.607651	-0.274457	-0.522661	0.976111	-0.178994	0.976111	5
Aldh3a2	9.42	9.36	9.35	9.33	9.35	9.57	9.52	9.51	9.32	9.4	9.31	9.40364	0.0861576	0.010599	0.00175997	0.0128989	1	YES	9.37667	9.34	9.53333	9.34333	0.504732	-0.715037	-0.157846	-0.424969	0.983499	-0.400685	0.983499	5
Aldh6a1	11.24	11.15	11.15	11.15	10.95	11.49	11.72	11.45	11.2	11.39	11.44	11.3027	0.205872	0.00261821	0.0531266	0.601577	1	YES	11.18	11.05	11.5533	11.3433	0.885789	-0.451752	-0.31196	-0.71086	0.833599	0.189222	0.885789	1
Aldoc	14.32	14.42	14.49	14.33	14.34	14.91	14.94	14.96	14.34	14.79	14.94	14.6164	0.273206	0.00431028	0.17403	0.445954	1	YES	14.41	14.335	14.9367	14.69	0.924098	-0.337147	-0.442758	-0.624299	0.832062	0.234995	0.924098	1
Alkbh3	6.96	7.04	7.06	7.23	7.28	7.28	7.33	7.26	7.22	7.15	7.24	7.18636	0.112595	0.0052023	0.0299259	0.000605332	2	YES	7.02	7.255	7.29	7.20333	0.52471	0.356482	-0.955075	0.349192	0.543444	0.0624383	-0.955075	-3
Alkbh7	7.07	7.15	7.13	6.91	7	6.98	7.03	7.05	6.9	7.01	6.87	7.00909	0.0864927	0.104576	0.00669013	0.342097	1	YES	7.11667	6.955	7.02	6.92667	-0.427943	-0.873004	0.886169	-0.392023	0.121889	-0.616035	0.886169	3
Amfr	10.39	10.5	10.55	10.52	10.5	10.74	10.72	10.75	10.49	10.57	10.42	10.5591	0.119275	0.0139147	0.0231354	0.00755677	1	YES	10.48	10.51	10.7367	10.4933	0.569139	-0.505901	-0.410741	-0.246444	0.994905	-0.33772	0.994905	5
Amt	7.96	7.89	8.09	7.92	8.04	8.16	8.16	8.18	8.14	8.13	8.05	8.06545	0.0978276	0.00736013	0.498206	0.498206	1	YES	7.98	7.98	8.16667	8.10667	0.965233	-0.184832	-0.557277	-0.557277	0.770703	0.343852	0.965233	1
Anapc4	9.82	9.79	9.91	10.03	10.05	9.91	9.93	10	9.98	10.08	9.94	9.94909	0.0868075	0.372624	0.00852107	0.074392	1	YES	9.84	10.04	9.94667	10	0.222058	0.84382	-0.897436	0.641026	-0.0769231	0.333333	-0.897436	-3
Cdh6	9.91	9.87	9.6	9.42	8.96	9.56	9.67	9.69	9.11	9.44	9.56	9.52636	0.275228	0.916522	0.00923677	0.216535	1	YES	9.79333	9.19	9.64	9.37	0.0285155	-0.933882	0.728506	-0.761433	0.349848	-0.316921	-0.933882	-2
Ankrd13a	8.49	8.6	8.48	8.55	8.64	8.88	8.8	8.88	8.59	8.71	8.75	8.67	0.137576	0.00135583	0.26717	0.021024	1	YES	8.52333	8.595	8.85333	8.68333	0.848501	-0.199448	-0.65773	-0.322034	0.888034	0.0917309	0.888034	5
Cep97	7.31	7.31	7.28	7.14	7.15	7.32	7.4	7.34	7.29	7.12	7.25	7.26455	0.0862727	0.0902299	0.00310535	0.74986	1	YES	7.3	7.145	7.35333	7.22	0.405674	-0.911448	0.331552	-0.799984	0.720898	-0.252466	-0.911448	-2
Ankrd6	7.34	7.38	7.13	7.34	7.19	6.91	6.84	6.99	7.26	7.15	6.99	7.13818	0.176471	0.00988906	0.201363	0.139557	1	YES	7.28333	7.265	6.91333	7.13333	-0.849013	0.341298	0.526005	0.454351	-0.920101	-0.0602544	-0.920101	-5
Anp32e	10.39	10.42	10.36	10.43	10.42	10.57	10.64	10.59	10.43	10.39	10.39	10.4573	0.0909636	0.000928338	0.00220339	0.000267956	3	YES	10.39	10.425	10.6	10.4033	0.554702	-0.47616	-0.439291	-0.201224	0.989113	-0.348599	0.989113	5
Anxa3	6.2	6.18	6.35	6.21	6.32	7.39	7.08	7.05	6.42	6.44	6.75	6.58091	0.400328	0.000354719	0.0132256	0.0096453	2	YES	6.24333	6.265	7.17333	6.53667	0.800111	-0.409488	-0.478602	-0.445286	0.951438	-0.0275501	0.951438	5
Anxa4	7.92	7.79	7.87	7.35	7.26	8.22	8.28	7.9	7.53	7.66	8.01	7.79909	0.311432	0.0143286	0.00313935	0.497825	1	YES	7.86	7.305	8.13333	7.73333	0.587095	-0.799062	0.197257	-0.875175	0.725421	-0.0475026	-0.875175	-4
Cgrrf1	6.98	6.98	7	6.62	6.7	6.88	6.8	6.93	6.73	6.92	6.71	6.84091	0.127739	0.915891	0.00283628	0.0322763	1	YES	6.98667	6.66	6.87	6.78667	0.0209698	-0.859762	0.778878	-0.803092	0.213889	-0.189675	-0.859762	-2
Ap1s1	10.06	10.02	10.14	10.07	10.2	10.08	9.98	10.08	9.87	9.9	9.86	10.0236	0.105337	0.00505655	0.170292	0.0137104	1	YES	10.0733	10.135	10.0467	9.87667	-0.744274	-0.282911	0.243752	0.615661	0.0829258	-0.942339	-0.942339	-6
Chchd10	8.46	8.43	8.16	8.04	8.06	8.36	8.25	8.24	7.93	8.12	8.15	8.2	0.159203	0.732433	0.00788987	0.571784	1	YES	8.35	8.05	8.28333	8.06667	-0.0951064	-0.982766	0.713826	-0.604007	0.420974	-0.530794	-0.982766	-2
Apbb1ip	6.28	6.38	6.41	6.27	6.27	7.49	7.05	6.98	6.38	6.27	6.77	6.59545	0.396539	0.00504937	0.0172829	0.0462132	1	YES	6.35667	6.27	7.17333	6.47333	0.714945	-0.551396	-0.342629	-0.482919	0.979326	-0.153779	0.979326	5
Apbb3	8.06	8.14	8.1	8.56	8.38	8.32	8.14	8.13	8.34	8.34	8.16	8.24273	0.147346	0.451186	0.00609135	0.0440791	1	YES	8.1	8.47	8.19667	8.28	-0.171434	0.832681	-0.685774	0.883729	-0.275723	0.0777681	0.883729	4
Apoe	12.5	12.48	12.7	12.84	12.69	13.65	13.38	13.32	12.8	12.93	12.85	12.9218	0.356952	0.000374508	0.0413826	0.00132552	2	YES	12.56	12.765	13.45	12.86	0.744489	-0.290993	-0.608745	-0.250917	0.944755	-0.0850934	0.944755	5
Aqp4	7.52	7.3	7.67	7.27	7.29	8.52	8.49	8.17	7.75	7.44	7.95	7.76091	0.442667	0.000944864	0.00784177	0.0988487	2	YES	7.49667	7.28	8.39333	7.71333	0.796594	-0.537052	-0.310067	-0.609761	0.930202	-0.010374	0.930202	5
Arc	12.51	13.17	12.06	11.84	12.57	11.17	10.85	10.69	11.43	11.69	10.51	11.6809	0.810818	0.0034455	0.914959	0.305962	1	YES	12.58	12.205	10.9033	11.21	-0.96866	-0.0247755	0.716253	0.40226	-0.687645	-0.430868	-0.96866	-1
Chd2	9.79	9.82	9.74	9.72	9.66	9.79	9.76	9.81	9.71	9.72	9.73	9.75	0.0465149	0.402576	0.00367264	0.499103	1	YES	9.78333	9.69	9.78667	9.72	0.201292	-0.966204	0.534595	-0.767027	0.581081	-0.348649	-0.966204	-2
Clybl	9.95	9.95	10.11	9.95	9.9	10.12	10.03	10.03	9.73	9.91	9.78	9.95091	0.116264	0.531552	0.00948041	0.104074	1	YES	10.0033	9.925	10.06	9.80667	-0.162264	-0.872715	0.331688	-0.144322	0.676036	-0.863402	-0.872715	-2
Arhgef10	7.12	7.1	7.21	7.15	7.09	7.48	7.72	7.71	7.28	7.29	7.2	7.30455	0.220387	0.000509774	0.0060446	0.010955	2	YES	7.14333	7.12	7.63667	7.25667	0.760202	-0.48669	-0.406391	-0.471414	0.968373	-0.0905672	0.968373	5
Arhgef12	12.49	12.5	12.6	12.62	12.55	12.87	12.85	12.84	12.65	12.66	12.55	12.6527	0.133491	0.000653015	0.0231731	0.00226191	2	YES	12.53	12.585	12.8533	12.62	0.726405	-0.361513	-0.548133	-0.290647	0.965573	-0.126792	0.965573	5
Cox14	7.74	7.87	7.94	7.47	7.66	7.72	7.83	7.86	7.6	7.61	7.73	7.73	0.133007	0.766523	0.00593187	0.294937	1	YES	7.85	7.565	7.80333	7.64667	0.0758786	-0.957515	0.669644	-0.757261	0.435999	-0.348382	-0.957515	-2
Arl10	6.94	6.89	6.86	7.05	7.12	6.91	6.97	6.9	6.97	7.02	6.95	6.96182	0.0732143	0.169364	0.00168146	0.0281879	1	YES	6.89667	7.085	6.92667	6.98	-0.261509	0.842639	-0.607283	0.909248	-0.365712	0.063748	0.909248	4
Arl5b	8.55	8.68	8.54	8.63	8.58	8.23	8.36	8.28	8.48	8.34	8.27	8.44909	0.151084	0.000886442	0.397834	0.570825	1	YES	8.59	8.605	8.29	8.36333	-0.981434	0.160049	0.535249	0.598014	-0.720058	-0.413205	-0.981434	-1
Armc10	8.03	7.91	8	8.14	8.15	8.08	8.07	8.02	8.04	8.1	8.14	8.06182	0.0687311	0.672366	0.00923116	0.057916	1	YES	7.98	8.145	8.05667	8.09333	0.104019	0.839085	-0.852785	0.732674	-0.116107	0.236217	-0.852785	-3
Dcaf12	9.11	9.23	9.15	8.99	9.02	9.18	9.18	9.16	9.05	9.09	9.12	9.11636	0.0703592	0.096492	0.00135584	0.177254	1	YES	9.16333	9.005	9.17333	9.08667	0.337971	-0.903304	0.478949	-0.869204	0.564096	-0.173841	-0.903304	-2
Arpc1b	6.48	6.49	6.52	6.43	6.51	7.25	7.07	7.07	6.46	6.62	6.97	6.71545	0.293021	0.00264252	0.0385198	0.0586701	1	YES	6.49667	6.47	7.13	6.68333	0.800995	-0.4478	-0.433324	-0.491586	0.950399	-0.0254896	0.950399	5
Arpc2	12.57	12.5	12.48	12.87	12.74	12.57	12.6	12.7	12.67	12.71	12.57	12.6345	0.110154	0.5811	0.00698495	0.0165747	1	YES	12.5167	12.805	12.6233	12.65	-0.117215	0.763919	-0.739748	0.875096	-0.142349	0.00700077	0.875096	4
Arpc5l	8.4	8.48	8.34	8.82	8.74	8.58	8.66	8.79	8.54	8.6	8.61	8.59636	0.145744	0.445445	0.0176482	0.00133206	1	YES	8.40667	8.78	8.67667	8.58333	0.133542	0.509887	-0.862124	0.707923	0.273356	-0.119155	-0.862124	-3
Arsg	6.55	6.5	6.59	6.51	6.41	6.63	6.86	6.77	6.44	6.36	6.4	6.54727	0.149793	0.153272	0.00195525	0.0225946	1	YES	6.54667	6.46	6.75333	6.4	0.274145	-0.822434	0.0287777	-0.345333	0.920887	-0.604332	0.920887	5
As3mt	7.28	6.96	7.31	7.2	7.13	7.68	7.62	7.92	7.23	7.3	7.46	7.37182	0.262845	0.00554513	0.0515892	0.0693512	1	YES	7.18333	7.165	7.74	7.33	0.779247	-0.462509	-0.42704	-0.472757	0.9611	-0.0613026	0.9611	5
Asic4	7.14	7.15	7.22	7.25	7.34	7.15	7.18	7.22	7.13	7.14	7.06	7.18	0.0710953	0.0168151	0.378802	0.00866948	1	YES	7.17	7.295	7.18333	7.11	-0.642109	0.193256	-0.169164	0.910608	-0.0539886	-0.687455	0.910608	4
Aspa	8.27	8.28	8.4	8.15	7.94	8.64	8.98	8.71	8.45	8.27	7.92	8.36455	0.306219	0.0281853	0.00801848	0.241282	1	YES	8.31667	8.045	8.77667	8.21333	0.57914	-0.769627	-0.0452327	-0.623501	0.933921	-0.265188	0.933921	5
Asph	7.81	7.81	7.79	7.84	7.79	8.11	8.04	7.99	7.86	7.82	7.98	7.89455	0.108658	0.00272734	0.0707585	0.0432061	1	YES	7.80333	7.815	8.04667	7.88667	0.811443	-0.382108	-0.503189	-0.433784	0.94441	-0.0074363	0.94441	5
Ass1	8.26	8.28	8.41	8.07	8.1	8.74	8.72	8.58	7.98	8.44	8.28	8.35091	0.242954	0.0206426	0.00556842	0.25135	1	YES	8.31667	8.085	8.68	8.23333	0.583795	-0.773956	-0.031839	-0.642269	0.925526	-0.251418	0.925526	5
Dhx16	6.99	6.92	6.96	6.86	6.92	6.99	6.95	6.97	6.9	6.88	6.88	6.92909	0.0437876	0.775965	0.00301841	0.637098	1	YES	6.95667	6.89	6.97	6.88667	0.0661139	-0.991709	0.470774	-0.547116	0.674353	-0.598011	-0.991709	-2
Dnm3	10.92	10.9	10.9	10.6	10.66	10.82	10.97	10.83	10.57	10.84	10.8	10.8009	0.127454	0.533745	0.00777162	0.251695	1	YES	10.9067	10.63	10.8733	10.7367	0.165718	-0.934049	0.626253	-0.817608	0.452294	-0.260939	-0.934049	-2
Atg101	7.64	7.83	7.8	7.81	7.73	7.99	7.9	8.04	7.91	7.88	7.89	7.85636	0.107388	0.00527442	0.443014	0.298614	1	YES	7.75667	7.77	7.97667	7.89333	0.944557	-0.19258	-0.587697	-0.502984	0.810068	0.280612	0.944557	1
Atg4a	7.32	7.32	7.47	7.38	7.38	7.58	7.59	7.62	7.59	7.48	7.51	7.47636	0.106964	0.00101212	0.414509	0.285445	1	YES	7.37	7.38	7.59667	7.52667	0.965948	-0.155242	-0.587567	-0.527814	0.766824	0.348556	0.965948	1
Atp13a3	9.95	10.03	10.1	10.39	10.29	10.17	10.21	10.25	10.36	10.28	10.19	10.2018	0.128333	0.202173	0.00294923	0.0232272	1	YES	10.0267	10.34	10.21	10.2767	0.256048	0.810818	-0.919827	0.624168	-0.0164255	0.312084	-0.919827	-3
Atp13a4	7.36	7.48	7.63	7.44	7.68	7.96	8.01	7.93	7.73	7.77	7.99	7.72545	0.220799	0.00173091	0.674238	0.216202	1	YES	7.49	7.56	7.96667	7.83	0.960216	-0.0857335	-0.658327	-0.450434	0.757324	0.351438	0.960216	1
Atp1b3	12.51	12.5	12.62	12.46	12.43	13.05	13	12.95	12.64	12.54	12.62	12.6655	0.215422	3.29632e-05	0.00012337	0.00243285	3	YES	12.5433	12.445	13	12.6	0.724145	-0.589971	-0.28366	-0.55251	0.9649	-0.128729	0.9649	5
Atp2b4	12.16	12.58	12.39	12.64	12.66	12.03	11.87	11.93	12.63	12.94	12.47	12.3909	0.330632	0.102915	0.00222064	0.0682137	1	YES	12.3767	12.65	11.9433	12.68	-0.341189	0.854383	-0.0700031	0.463974	-0.916553	0.522582	-0.916553	-5
Dusp19	8.53	8.63	8.51	8.36	8.46	8.75	8.61	8.72	8.38	8.41	8.55	8.53727	0.124979	0.10547	0.00395143	0.319236	1	YES	8.55667	8.41	8.69333	8.44667	0.392769	-0.891283	0.156991	-0.610522	0.872174	-0.418644	-0.891283	-2
B2m	12.82	12.45	12.77	12.58	12.58	14.51	13.84	13.52	12.67	12.8	13.3	13.0764	0.615811	0.00603071	0.0299208	0.0603411	1	YES	12.68	12.58	13.9567	12.9233	0.740974	-0.518377	-0.374987	-0.480617	0.973557	-0.117954	0.973557	5
B3gat1	8.99	9.12	8.79	9.12	9.05	8.68	8.59	8.75	8.94	9.15	9.08	8.93273	0.188588	0.0572147	0.00940527	0.103274	1	YES	8.96667	9.085	8.67333	9.05667	-0.493203	0.769192	0.0752451	0.494257	-0.963432	0.39393	-0.963432	-5
Bach1	6.93	7.13	7.1	7.1	7.14	7.36	7.24	7.26	7.17	7.23	7.2	7.16909	0.105955	0.00803085	0.82179	0.116088	1	YES	7.05333	7.12	7.28667	7.2	0.896744	-0.057239	-0.738048	-0.297422	0.804142	0.231329	0.896744	1
Efhd1	7.69	7.67	7.45	7.24	7.25	7.6	7.61	7.41	7.4	7.39	7.25	7.45091	0.161214	0.771127	0.00334633	0.234223	1	YES	7.60333	7.245	7.54	7.34667	0.0664255	-0.955949	0.678642	-0.755343	0.425193	-0.348492	-0.955949	-2
Bbs2	9.5	9.46	9.46	9.43	9.43	9.54	9.55	9.43	9.57	9.61	9.69	9.51545	0.0811691	0.00753428	0.268821	0.0343953	1	YES	9.47333	9.43	9.50667	9.62333	0.789844	0.255538	-0.281657	-0.630376	-0.0134123	0.925445	0.925445	6
BC005537	12.28	12.36	12.31	12.51	12.38	12.49	12.54	12.59	12.49	12.48	12.43	12.4418	0.0936937	0.00619755	0.41471	0.0155183	1	YES	12.3167	12.445	12.54	12.4667	0.76074	0.170778	-0.899341	0.0209149	0.702144	0.176283	-0.899341	-3
BC005624	10.5	10.47	10.58	10.46	10.32	10.63	10.7	10.69	10.36	10.51	10.33	10.5045	0.128867	0.106223	0.0029775	0.146898	1	YES	10.5167	10.39	10.6733	10.4	0.364314	-0.874353	0.109375	-0.530048	0.900241	-0.479568	0.900241	5
BC005764	7.24	7.24	7.29	7.41	7.38	7.09	7.03	7.07	7.23	7.48	7.19	7.24091	0.137077	0.0308238	0.00991047	0.388474	1	YES	7.25667	7.395	7.06333	7.3	-0.596782	0.776162	0.0139414	0.675164	-0.910176	0.221071	-0.910176	-5
BC030336	10.16	10.05	10.13	10.25	10.26	10.29	10.52	10.41	10.24	10.22	10.21	10.2491	0.122582	0.0175504	0.637674	0.00638499	1	YES	10.1133	10.255	10.4067	10.2233	0.624024	-0.0993669	-0.750393	0.0298321	0.865132	-0.144571	0.865132	5
Bcap29	10.45	10.38	10.42	10.38	10.29	10.45	10.6	10.61	10.33	10.22	10.36	10.4082	0.113042	0.254855	0.00576764	0.0871129	1	YES	10.4167	10.335	10.5533	10.3033	0.271686	-0.858181	0.0871432	-0.400859	0.903799	-0.590084	0.903799	5
Bcas1	7.66	7.6	7.66	7.59	7.26	7.99	8.07	8.06	7.5	7.34	7.35	7.64364	0.274136	0.0230267	0.00027886	0.0124073	1	YES	7.64	7.425	8.04	7.39667	0.361277	-0.83434	0.0327373	-0.449904	0.930675	-0.513508	0.930675	5
Bcl11b	9.37	9.42	9.54	10	10.18	9.02	9.18	9.45	9.9	9.78	9.3	9.55818	0.345591	0.0422916	0.00449124	0.46787	1	YES	9.44333	10.09	9.21667	9.66	-0.509572	0.845837	-0.285241	0.873643	-0.691448	0.103045	0.873643	4
Bcl7a	8.67	8.73	8.74	8.74	8.79	8.69	8.68	8.64	8.87	8.91	8.84	8.75455	0.0837055	0.160049	0.000460595	0.00799662	2	YES	8.71333	8.765	8.67	8.87333	0.214005	0.839558	-0.319978	0.0728662	-0.64946	0.896571	0.896571	6
Ell2	9.89	10.01	9.74	9.72	9.5	10.07	10	9.88	9.64	9.74	9.75	9.81273	0.165534	0.179315	0.00527675	0.981169	1	YES	9.88	9.61	9.98333	9.71	0.350488	-0.93655	0.335046	-0.739754	0.746389	-0.34168	-0.93655	-2
Elovl1	8.11	8.03	8.09	7.78	7.94	8.23	8.11	8.14	7.83	7.92	8.03	8.01909	0.131388	0.16687	0.00240518	0.868769	1	YES	8.07667	7.86	8.16	7.92667	0.316033	-0.948098	0.34465	-0.709573	0.75012	-0.385197	-0.948098	-2
Epb4.1	7.82	7.87	7.72	7.68	7.35	7.99	8.06	7.87	7.6	7.56	7.81	7.75727	0.194193	0.0937638	0.00705029	0.865116	1	YES	7.80333	7.515	7.97333	7.65667	0.45756	-0.888205	0.224617	-0.752962	0.800994	-0.272649	-0.888205	-2
Bhlhe40	10.5	10.63	10.02	10.11	9.81	9.43	9.25	8.95	9.43	9.95	9.48	9.77818	0.499269	0.00288319	0.969649	0.0431945	1	YES	10.3833	9.96	9.21	9.62	-0.875945	-0.00771758	0.788667	0.222787	-0.779756	-0.231699	-0.875945	-1
Bicd2	8.48	8.55	8.56	8.39	8.37	8.56	8.52	8.6	8.45	8.51	8.51	8.5	0.0688873	0.0176486	0.00185521	0.121126	1	YES	8.53	8.38	8.56	8.49	0.513265	-0.806559	0.338667	-0.931334	0.592667	0	-0.931334	-4
Bmp2k	9.86	9.94	9.9	9.85	9.78	10.99	10.72	10.65	9.92	10.08	10.29	10.18	0.400636	0.000260216	0.00282937	0.0099163	3	YES	9.9	9.815	10.7867	10.0967	0.765129	-0.507539	-0.37747	-0.506025	0.963527	-0.0800313	0.963527	5
Bmpr1b	6.99	7.07	7.41	7.11	7.2	7.81	7.9	7.82	7.34	7.5	7.53	7.42545	0.304373	0.000576567	0.0523497	0.0539168	1	YES	7.15667	7.155	7.84333	7.45667	0.874998	-0.343802	-0.503476	-0.506884	0.900465	0.109896	0.900465	5
Ethe1	7.4	7.54	7.39	7.22	7.25	7.6	7.54	7.67	7.18	7.18	7.38	7.39545	0.166262	0.140001	0.000928314	0.193576	1	YES	7.44333	7.235	7.60333	7.24667	0.281953	-0.92798	0.232325	-0.557896	0.839214	-0.513644	-0.92798	-2
Bnip2	9.18	9.39	9.27	9.07	9.17	9.43	9.49	9.45	9.33	9.55	9.64	9.36091	0.16703	0.00354775	0.428405	0.152622	1	YES	9.28	9.12	9.45667	9.50667	0.92171	-0.179979	-0.229863	-0.834436	0.437685	0.626614	0.92171	1
Fa2h	8.74	8.66	8.45	8.19	8.47	8.89	8.86	8.67	8.47	8.43	8.42	8.56818	0.203238	0.0963308	0.00413051	0.624406	1	YES	8.61667	8.33	8.80667	8.44	0.414733	-0.903197	0.218162	-0.697055	0.82476	-0.345867	-0.903197	-2
Bpgm	6.98	7.02	7.11	7.01	6.91	7.17	7.32	7.29	7.11	7.09	7.19	7.10909	0.121315	0.00209563	0.0414059	0.540468	1	YES	7.03667	6.96	7.26	7.13	0.878934	-0.461813	-0.309632	-0.705274	0.842888	0.172018	0.878934	1
Brd3	7.46	7.52	7.43	7.47	7.52	7.38	7.38	7.39	7.55	7.56	7.54	7.47273	0.0664818	0.395666	0.000929734	0.00488553	2	YES	7.47	7.495	7.38333	7.55	-0.131706	0.797171	-0.0440236	0.196105	-0.87647	0.724388	-0.87647	-5
Fbxo32	7.95	7.91	7.97	7.55	7.38	8.36	8.34	8.42	7.61	7.56	7.83	7.89818	0.341196	0.000885065	1.69321e-05	0.0860851	2	YES	7.94333	7.465	8.37333	7.66667	0.463739	-0.869969	0.137755	-0.673235	0.866798	-0.331319	-0.869969	-2
C1qa	7.8	7.77	7.67	7.33	7.65	9.65	9.26	8.93	7.68	7.86	8.65	8.20455	0.740545	0.00169764	0.0107398	0.0595673	1	YES	7.74667	7.49	9.28	8.06333	0.767694	-0.5369	-0.335226	-0.55123	0.955185	-0.0687284	0.955185	5
C1qb	8.13	7.94	8.12	7.96	8.02	11.33	10.41	10.62	8.77	9.06	9.76	9.10182	1.17776	6.37894e-05	0.00898057	0.0137881	2	YES	8.06333	7.99	10.7867	9.19667	0.867741	-0.367263	-0.482294	-0.519687	0.906372	0.0956089	0.906372	5
C1qc	6.84	6.58	6.45	6.81	7.03	8.77	8.02	8.3	7.08	7.61	7.76	7.38636	0.721038	0.000448442	0.160791	0.0158496	1	YES	6.62333	6.92	8.36333	7.48333	0.868708	-0.220006	-0.630747	-0.372351	0.884788	0.11831	0.884788	5
C1ql3	13.46	13.49	13.39	13.94	13.72	12.79	13.01	13.26	13.83	13.84	13.48	13.4736	0.340435	0.0432102	0.00169806	0.195868	1	YES	13.4467	13.83	13.02	13.7167	-0.432877	0.865753	-0.104905	0.604748	-0.89478	0.394938	-0.89478	-5
C3ar1	5.12	4.87	5.09	4.92	5.17	7.75	7.37	6.52	5.45	5.07	6.15	5.77091	0.979661	0.00191972	0.0221181	0.0201543	1	YES	5.02667	5.045	7.21333	5.55667	0.75507	-0.458452	-0.441864	-0.430016	0.971238	-0.0993587	0.971238	5
C4a	5.83	5.74	5.78	5.74	5.8	7.13	7.22	6.81	6.06	5.88	6.49	6.22545	0.553737	0.000323676	0.00795199	0.00915626	3	YES	5.78333	5.77	7.05333	6.14333	0.787276	-0.442344	-0.447158	-0.46191	0.957932	-0.0488647	0.957932	5
C4b	6.27	6.08	6.22	6.19	6.49	9.26	9.29	8.41	6.8	6.71	7.78	7.22727	1.18352	0.000249458	0.0124559	0.00579824	2	YES	6.19	6.34	8.98667	7.09667	0.798242	-0.390884	-0.499775	-0.421956	0.951129	-0.0293985	0.951129	5
Fkbp3	12.18	12.16	12.3	12.1	11.8	12.11	12.54	12.45	11.98	11.97	11.97	12.1418	0.210014	0.370962	0.0093054	0.504523	1	YES	12.2133	11.95	12.3667	11.9733	0.255177	-0.948487	0.291873	-0.586525	0.803345	-0.508693	-0.948487	-2
Fkbp4	9.47	9.46	9.33	9.33	9.31	9.48	9.38	9.57	9.22	9.28	9.23	9.36909	0.107573	0.817548	0.00524137	0.154319	1	YES	9.42	9.32	9.47667	9.24333	-0.0556224	-0.927039	0.353249	-0.289022	0.717203	-0.781431	-0.927039	-2
Fn3krp	9.5	9.53	9.51	9.44	9.17	9.8	9.83	9.65	9.08	9.24	9.52	9.47909	0.228531	0.262893	0.00688902	0.179328	1	YES	9.51333	9.305	9.76	9.28	0.286951	-0.891057	0.145741	-0.477083	0.883164	-0.551822	-0.891057	-2
Folh1	7.93	7.86	8.13	7.76	7.71	8.17	8.05	8.3	7.98	7.77	7.75	7.94636	0.187969	0.0861221	0.00613645	0.518226	1	YES	7.97333	7.735	8.17333	7.83333	0.452953	-0.87807	0.156323	-0.679348	0.857585	-0.33456	-0.87807	-2
Cacna1h	7.66	7.93	7.73	8.08	8.21	7.44	7.46	7.52	7.73	7.92	7.51	7.74455	0.248829	0.00376253	0.00839439	0.486864	2	YES	7.77333	8.145	7.47333	7.72	-0.754396	0.643404	-0.0110139	0.882115	-0.731925	-0.139176	0.882115	4
Frmd4b	7.72	7.73	7.73	7.46	7.6	8	7.84	7.77	7.63	7.58	7.64	7.7	0.137246	0.0414381	0.00180011	0.558558	1	YES	7.72667	7.53	7.87	7.61667	0.452277	-0.884889	0.185435	-0.707679	0.836348	-0.314103	-0.884889	-2
Cacng3	14.09	14.25	13.8	13.75	13.75	13.39	13.11	12.97	13.59	13.98	13.73	13.6736	0.373004	0.00866066	0.236703	0.00722009	2	YES	14.0467	13.75	13.1567	13.7667	-0.673204	0.241531	0.652736	0.124613	-0.931632	0.154283	-0.931632	-5
Gas2	6.78	6.79	6.8	6.75	6.66	6.81	6.8	6.81	6.7	6.66	6.76	6.75636	0.0548175	0.694869	0.00442788	0.747793	1	YES	6.79	6.705	6.80667	6.70667	0.0982966	-0.991902	0.46949	-0.582993	0.67586	-0.562356	-0.991902	-2
Calb1	11.18	11.1	11.16	11.57	11.17	10.1	10.17	10.86	11.07	11.05	10.94	10.9427	0.417266	0.00848373	0.0264101	0.216494	1	YES	11.1467	11.37	10.3767	11.02	-0.758227	0.586724	0.263179	0.612347	-0.940669	0.0651433	-0.940669	-5
Gfpt2	6.63	6.67	6.71	6.48	6.36	6.85	6.84	6.79	6.49	6.57	6.61	6.63636	0.149135	0.00283813	9.43847e-05	0.768494	2	YES	6.67	6.42	6.82667	6.55667	0.491046	-0.87049	0.199742	-0.766753	0.805413	-0.238402	-0.87049	-2
Golga7	8.83	8.67	8.6	8.58	8.51	8.77	8.81	8.83	8.62	8.49	8.42	8.64818	0.138683	0.54075	0.00394519	0.234269	1	YES	8.7	8.545	8.80333	8.51	0.144121	-0.945572	0.294273	-0.460689	0.79758	-0.631164	-0.945572	-2
Camk2b	14.82	14.75	14.65	14.86	14.92	14.59	14.55	14.48	14.72	14.85	14.74	14.7209	0.133516	0.00637104	0.00260332	0.368982	2	YES	14.74	14.89	14.54	14.77	-0.635943	0.755182	0.0229476	0.711376	-0.894957	0.160633	-0.894957	-5
Gpd1	9.53	9.69	9.68	9.41	9.27	9.53	9.46	9.56	9.23	9.38	9.4	9.46727	0.142069	0.277169	0.00234794	0.302524	1	YES	9.63333	9.34	9.51667	9.33667	-0.239384	-0.944236	0.813893	-0.537477	0.276417	-0.552833	-0.944236	-2
Grhpr	7.87	7.87	7.92	7.77	7.71	7.86	7.78	7.74	7.64	7.75	7.63	7.77636	0.0912811	0.0436986	0.00460818	0.69449	1	YES	7.88667	7.74	7.79333	7.67333	-0.512615	-0.854358	0.838548	-0.246632	0.147979	-0.739895	-0.854358	-2
Capn2	9.18	9.06	9.35	9.11	8.96	9.83	9.84	9.5	9.14	9.22	9.48	9.33364	0.28455	0.00665801	0.020388	0.207296	1	YES	9.19667	9.035	9.72333	9.28	0.756379	-0.593015	-0.253717	-0.619674	0.938472	-0.0650799	0.938472	5
Capns1	10.39	10.32	10.45	10.39	10.49	10.77	10.71	10.64	10.4	10.57	10.52	10.5136	0.137858	0.00394245	0.122744	0.0214242	1	YES	10.3867	10.44	10.7067	10.4967	0.77574	-0.322653	-0.574705	-0.321042	0.947272	-0.0515253	0.947272	5
H2afv	9.37	9.21	9.31	9.03	9.1	9.31	9.32	9.4	9.02	9.28	9.2	9.23182	0.125829	0.217241	0.00733397	0.630565	1	YES	9.29667	9.065	9.34333	9.16667	0.338731	-0.932463	0.415304	-0.806438	0.661411	-0.270277	-0.932463	-2
Car5b	6.62	6.53	6.94	6.46	6.65	7.19	7.12	7.29	6.82	6.81	6.98	6.85545	0.262275	0.00230594	0.0311883	0.318783	1	YES	6.69667	6.555	7.2	6.87	0.849665	-0.489726	-0.320709	-0.6604	0.886195	0.0949138	0.886195	5
Cc2d1b	6.96	6.86	6.94	6.97	6.97	7.07	7.12	7.09	6.99	7.04	7.12	7.01182	0.0789497	0.00315511	0.911068	0.149002	1	YES	6.92	6.97	7.09333	7.05	0.938057	0.0246857	-0.755372	-0.327803	0.726868	0.356308	0.938057	1
Ccdc127	9.34	9.34	9.29	9.16	9.2	9.42	9.48	9.47	9.31	9.39	9.57	9.36091	0.116342	0.00475836	0.0980133	0.273521	1	YES	9.32333	9.18	9.45667	9.42333	0.875285	-0.410532	-0.120746	-0.889946	0.594788	0.415904	-0.889946	-4
Ccdc80	6.62	6.66	6.84	6.51	6.55	6.99	6.88	6.9	6.58	6.64	6.79	6.72364	0.154524	0.0153904	0.00637902	0.515641	1	YES	6.70667	6.53	6.92333	6.67	0.632494	-0.76254	-0.00341281	-0.726929	0.883918	-0.153576	0.883918	5
Ccl6	5.62	5.77	5.86	5.73	5.89	7.21	6.92	6.87	6.06	5.65	6.69	6.20636	0.564322	0.00409376	0.0688687	0.043025	1	YES	5.75	5.81	7	6.13333	0.788166	-0.404102	-0.489755	-0.420341	0.956371	-0.046276	0.956371	5
Ccl9	6.23	6.03	6.37	6.19	6.29	7.28	6.94	7.02	6.43	6.36	6.95	6.55364	0.395274	0.00273156	0.122556	0.088193	1	YES	6.21	6.24	7.08	6.58	0.862988	-0.33521	-0.522953	-0.47354	0.91002	0.0864725	0.91002	5
Ccnl1	8.63	8.63	8.64	8.81	8.79	8.72	8.66	8.73	8.71	8.7	8.71	8.70273	0.0576968	0.402477	0.000336667	0.000429371	2	YES	8.63333	8.8	8.70333	8.70667	-0.0984939	0.717598	-0.755499	0.86923	-0.0731128	-0.0406182	0.86923	4
Hddc3	8.41	8.43	8.18	7.93	7.77	8.17	8.11	8.47	7.84	8.2	8.02	8.13909	0.225286	0.704002	0.00918666	0.239174	1	YES	8.34	7.85	8.25	8.02	0.10394	-0.935459	0.67511	-0.795129	0.405066	-0.285046	-0.935459	-2
Ict1	8.42	8.52	8.55	8.31	8.24	8.61	8.55	8.54	8.29	8.43	8.38	8.44	0.117937	0.0614763	0.000662316	0.774265	1	YES	8.49667	8.275	8.56667	8.36667	0.357578	-0.932653	0.359688	-0.772584	0.717247	-0.304351	-0.932653	-2
Ccp110	8.98	9.02	9.07	9.06	8.72	9.33	9.57	9.56	9.24	9.19	8.9	9.14909	0.251232	0.00849149	0.0305066	0.238138	1	YES	9.02333	8.89	9.48667	9.11	0.770639	-0.57516	-0.271298	-0.618559	0.935435	-0.045578	0.935435	5
Cd151	8.02	8.06	8.12	7.78	7.84	8.6	8.34	8.4	7.86	8.05	8.12	8.10818	0.240409	0.00305851	0.00113439	0.211931	2	YES	8.06667	7.81	8.44667	8.01	0.629279	-0.752242	-0.0417603	-0.684869	0.910374	-0.183745	0.910374	5
Cd164	11.18	11.36	11.22	11.3	11.29	11.48	11.44	11.35	11.11	11.23	11.15	11.2827	0.1125	0.668069	0.0381836	0.00971073	1	YES	11.2533	11.295	11.4233	11.1633	0.102398	-0.583225	-0.187641	0.0694014	0.861091	-0.742852	0.861091	5
Cd180	6.12	6.15	6.1	6.27	6.1	8.54	7.5	7.36	6.38	6.28	7.4	6.74545	0.783412	0.00762794	0.116988	0.0859685	1	YES	6.12333	6.185	7.8	6.68667	0.810032	-0.391071	-0.494151	-0.441193	0.945721	-0.0103768	0.945721	5
Cd44	6.02	6.12	6.07	6.03	6.29	6.94	6.86	6.57	6.29	6.24	6.52	6.35909	0.30844	0.00170026	0.0999439	0.0240087	1	YES	6.07	6.16	6.79	6.35	0.82002	-0.315392	-0.567086	-0.379791	0.931269	0.0156079	0.931269	5
Cd53	7.54	7.71	8.05	7.58	7.84	9.4	8.84	9.06	8.06	7.76	8.75	8.23545	0.625465	0.00371996	0.0571363	0.0846866	1	YES	7.76667	7.71	9.1	8.19	0.814967	-0.434449	-0.441114	-0.499929	0.942773	-0.00172986	0.942773	5
Cd63	10.17	9.9	10.18	10.06	9.97	11.26	11.29	11.12	10.23	10.14	10.46	10.4345	0.503521	5.95238e-05	0.000449346	0.00105612	3	YES	10.0833	10.015	11.2233	10.2767	0.722243	-0.523004	-0.37633	-0.457645	0.980243	-0.146268	0.980243	5
Cd68	6.81	7.19	7.04	6.63	7.11	10.55	9.28	8.79	7.01	7.63	8.79	7.89364	1.20772	0.0050636	0.0664196	0.108402	1	YES	7.01333	6.87	9.54	7.81	0.816089	-0.441002	-0.432207	-0.510131	0.941433	0.000906095	0.941433	5
Cd81	16.52	16.5	16.49	16.39	16.54	17.06	16.97	16.85	16.57	16.7	16.83	16.6745	0.211031	0.000704291	0.0424207	0.10832	1	YES	16.5033	16.465	16.96	16.7	0.880878	-0.379945	-0.452203	-0.564947	0.890925	0.126225	0.890925	5
Cd82	7.26	7.04	7.03	7.16	7.14	7.33	7.46	7.43	7.22	7.18	7.28	7.23	0.134164	0.00798115	0.211332	0.0674353	1	YES	7.11	7.15	7.40667	7.22667	0.819815	-0.30743	-0.574746	-0.371894	0.929736	0.0169043	0.929736	5
Cd83	5.93	6.11	6.05	6.04	6.13	6.82	6.52	6.59	6.05	5.77	6.19	6.2	0.298542	0.0244344	0.0162915	0.00731065	1	YES	6.03	6.085	6.64333	6.00333	0.505109	-0.555779	-0.351961	-0.231289	0.993719	-0.410469	0.993719	5
Cd84	5.73	5.75	5.9	5.83	5.82	7.61	7.11	6.94	5.84	6	6.52	6.27727	0.629922	0.00126111	0.0145909	0.0112242	1	YES	5.79333	5.825	7.22	6.12	0.74184	-0.460329	-0.444057	-0.412546	0.975599	-0.118996	0.975599	5
Cd9	7.49	7.53	7.76	7.4	7.35	9.06	8.83	8.83	7.89	7.59	8.18	7.99182	0.605607	0.000103909	0.00110181	0.0107982	2	YES	7.59333	7.375	8.90667	7.88667	0.777705	-0.527703	-0.341574	-0.556442	0.950913	-0.0528968	0.950913	5
Cdc42se2	9.68	9.67	9.72	9.87	9.81	9.61	9.73	9.7	9.79	9.69	9.79	9.73273	0.0714895	0.173069	0.00781879	0.272151	1	YES	9.69	9.84	9.68	9.75667	-0.364776	0.885885	-0.466337	0.887544	-0.556596	0.135388	0.887544	4
Cdh12	13.04	13.03	12.74	11.89	11.5	12.77	12.74	12.45	11.87	12.44	12.59	12.46	0.479223	0.351701	0.00166256	0.0282981	1	YES	12.9367	11.695	12.6533	12.3	0.173516	-0.860388	0.673227	-0.873586	0.320263	-0.119904	-0.873586	-4
Itpr1	14.11	14.19	14.02	13.94	13.58	14.01	13.97	14.09	13.74	13.91	13.87	13.9482	0.165355	0.982688	0.0090292	0.30694	1	YES	14.1067	13.76	14.0233	13.84	-0.00601026	-0.955632	0.725236	-0.718295	0.378233	-0.385173	-0.955632	-2
Kcna2	12.75	12.85	12.54	12.31	11.89	12.85	12.7	12.57	12.2	12.31	12.61	12.5073	0.28601	0.302224	0.00550886	0.280562	1	YES	12.7133	12.1	12.7067	12.3733	0.260776	-0.925755	0.542013	-0.843131	0.526957	-0.225839	-0.925755	-2
Cdh8	10.04	10.11	10.11	10.29	9.83	9.76	9.84	9.82	9.71	9.83	9.61	9.90455	0.195232	0.00827981	0.517515	0.722388	1	YES	10.0867	10.06	9.80667	9.71667	-0.978066	-0.183061	0.613002	0.516371	-0.401622	-0.727751	-0.978066	-1
Cdk12	8.19	8.19	8.18	8.32	8.18	8.32	8.32	8.36	8.3	8.32	8.34	8.27455	0.0691985	0.00347584	0.351896	0.170118	1	YES	8.18667	8.25	8.33333	8.32	0.921175	0.212579	-0.842763	-0.220918	0.597298	0.466383	0.921175	1
Cdk5rap2	7.02	7.04	6.96	7.04	6.97	7.19	7.32	7.19	7.03	7.04	7	7.07273	0.106608	0.00560759	0.0113891	0.0122536	1	YES	7.00667	7.005	7.23333	7.02333	0.636352	-0.549773	-0.362399	-0.372396	0.997223	-0.262427	0.997223	5
Cdkl4	8.96	9.39	8.9	9.43	9.48	8.6	8.93	8.63	9.18	9.56	9.12	9.10727	0.318322	0.083629	0.00924506	0.483721	1	YES	9.08333	9.455	8.72	9.28667	-0.485108	0.856162	-0.111504	0.671658	-0.877107	0.316953	-0.877107	-5
Kcnab3	9.52	9.67	9.35	8.91	8.13	9.64	9.69	9.55	8.28	8.81	9.11	9.15091	0.531814	0.432689	0.00194995	0.806201	1	YES	9.51333	8.52	9.62667	8.73333	0.170374	-0.983998	0.499858	-0.696589	0.636365	-0.439634	-0.983998	-2
Cdr1	17.64	17.54	17.55	17.51	17.28	17.48	17.4	17.4	17.02	17.01	17.12	17.3591	0.210862	0.00141957	0.000707022	0.0851093	2	YES	17.5767	17.395	17.4267	17.05	-0.641837	-0.723958	0.642562	0.0985677	0.193392	-0.934522	-0.934522	-6
Kcnc3	9.01	8.94	8.96	8.71	8.67	8.98	8.74	8.82	8.72	8.75	8.86	8.83273	0.117326	0.717309	0.00875087	0.0676643	1	YES	8.97	8.69	8.84667	8.77667	-0.0894723	-0.854054	0.840598	-0.737284	0.145578	-0.248892	-0.854054	-2
Kcnh5	12.39	12.25	12	11.92	11.09	11.85	11.94	11.93	11.2	11.63	11.4	11.7818	0.392355	0.267971	0.00862527	0.546168	1	YES	12.2133	11.505	11.9067	11.41	-0.311926	-0.935779	0.815266	-0.455084	0.265279	-0.62546	-0.935779	-2
Celf4	13.66	13.91	13.69	13.81	13.96	13.56	13.45	13.55	13.85	14.08	13.89	13.7645	0.187634	0.230657	0.00480328	0.0714538	1	YES	13.7533	13.885	13.52	13.94	-0.275412	0.851976	-0.0757895	0.393808	-0.907987	0.589969	-0.907987	-5
Klc2	10.17	10.15	10.05	9.88	9.84	10.04	10.03	9.98	9.7	9.98	9.96	9.98	0.129474	0.469407	0.00960261	0.300576	1	YES	10.1233	9.86	10.0167	9.88	-0.202287	-0.933633	0.826518	-0.592937	0.251549	-0.48513	-0.933633	-2
Cerk	8.83	8.89	8.69	8.42	8.26	8.98	8.95	8.78	8.49	8.73	8.68	8.7	0.216963	0.0248662	0.00111823	0.204704	1	YES	8.80333	8.34	8.90333	8.63333	0.460404	-0.85838	0.360426	-0.892055	0.630746	-0.0991172	-0.892055	-4
Cers2	8.18	8.14	8.15	8.15	8.04	8.46	8.53	8.46	8.19	8.23	8.24	8.25182	0.151286	4.06826e-05	0.000326881	0.00488423	3	YES	8.15667	8.095	8.48333	8.22	0.763132	-0.549117	-0.320285	-0.560904	0.95435	-0.0731614	0.95435	5
Laptm4b	11.49	11.44	11.36	11.23	11.1	11.62	11.63	11.48	11.13	11.23	11.38	11.3718	0.173563	0.0896801	0.001354	0.592683	1	YES	11.43	11.165	11.5767	11.2467	0.356429	-0.928797	0.271876	-0.683444	0.800606	-0.389038	-0.928797	-2
Cfh	8.43	8.22	8.77	8.55	8.85	9.45	9.21	9.16	8.73	8.86	8.97	8.83636	0.341421	0.00574858	0.452733	0.0325112	1	YES	8.47333	8.7	9.27333	8.85333	0.816157	-0.165514	-0.69528	-0.247137	0.8864	0.0560178	0.8864	5
Cgref1	7.93	7.89	7.91	7.97	8.08	7.79	7.84	7.72	7.96	8.01	8	7.91818	0.099345	0.0263857	0.000834629	0.155927	1	YES	7.91	8.025	7.78333	7.99	-0.435179	0.865871	-0.106199	0.6087	-0.893623	0.391122	-0.893623	-5
Lrrc49	10.47	10.39	10.43	10.41	10.22	10.46	10.43	10.5	10.27	10.12	10.11	10.3464	0.13506	0.253012	0.002941	0.0898139	1	YES	10.43	10.315	10.4633	10.1667	-0.247614	-0.886387	0.42888	-0.14296	0.594631	-0.880552	-0.886387	-2
Luzp1	9.28	9.27	9.14	9.09	8.96	9.16	9.18	9.11	9.12	9.02	8.99	9.12	0.0987191	0.484082	0.00732295	0.277281	1	YES	9.23	9.025	9.15	9.04333	-0.18542	-0.937123	0.818805	-0.604701	0.263291	-0.477395	-0.937123	-2
Mad1l1	7.19	7.18	7.21	7.12	7.12	7.2	7.25	7.26	7.17	7.1	7.15	7.17727	0.0497431	0.0978196	0.00136016	0.504452	1	YES	7.19333	7.12	7.23667	7.14	0.346257	-0.929426	0.263041	-0.662864	0.810167	-0.410344	-0.929426	-2
Chil1	6.31	6.5	6.37	6.42	6.29	7.81	7.21	7.11	6.59	6.52	6.77	6.71818	0.452625	0.00248206	0.0233175	0.0349688	1	YES	6.39333	6.355	7.37667	6.62667	0.76335	-0.479501	-0.413797	-0.467643	0.967477	-0.086037	0.967477	5
Chpt1	9.6	9.59	9.62	9.67	9.57	9.84	9.8	9.89	9.6	9.68	9.53	9.67182	0.113843	0.0123312	0.0123312	0.00633747	1	YES	9.60333	9.62	9.84333	9.60333	0.548756	-0.548756	-0.364112	-0.269537	0.997761	-0.364112	0.997761	5
Chst1	11.6	11.75	11.54	11.5	11.42	11.13	11.13	11.13	11.17	11.41	11.1	11.3527	0.219424	0.000799326	0.591667	0.0802939	1	YES	11.63	11.46	11.13	11.2267	-0.935671	-0.0935671	0.79067	0.289749	-0.682629	-0.397791	-0.935671	-1
Chst11	9.14	9.07	9.3	9.34	9.36	9.61	9.54	9.46	9.31	9.3	9.35	9.34364	0.149135	0.00866461	0.706167	0.0037968	2	YES	9.17	9.35	9.53667	9.32	0.645489	-0.0703008	-0.771176	0.0258289	0.852352	-0.107005	0.852352	5
Chst15	8.19	8.23	8.07	8.21	8.24	8.02	8.02	7.85	8.02	8.12	8.1	8.09727	0.112661	0.00702832	0.092686	0.567273	1	YES	8.16333	8.225	7.96333	8.08	-0.879562	0.454653	0.326277	0.689353	-0.851265	-0.164365	-0.879562	-1
Chst2	11.4	11.68	11.44	11.35	11.39	12.18	11.98	12.04	11.33	11.53	11.62	11.6309	0.289308	0.00310062	0.00252238	0.0257293	2	YES	11.5067	11.37	12.0667	11.4933	0.633989	-0.65873	-0.21962	-0.512447	0.980256	-0.248189	0.980256	5
Cldn11	10.47	10.53	10.16	10.45	10.51	11.13	11.35	11.06	10.83	10.72	10.39	10.6909	0.346606	0.00351546	0.0886735	0.0259727	1	YES	10.3867	10.48	11.18	10.6467	0.781778	-0.358315	-0.539124	-0.363595	0.95287	-0.0501511	0.95287	5
Clec7a	4.52	4.73	4.61	4.63	4.69	7.74	7.04	6.49	4.89	4.97	6.27	5.50727	1.1026	0.00184258	0.0380948	0.0319035	1	YES	4.62	4.66	7.09	5.37667	0.795944	-0.417954	-0.471075	-0.448002	0.953687	-0.0346096	0.953687	5
Clic4	9.06	9.07	9.01	8.78	8.9	9.37	9.39	9.22	8.98	9	8.99	9.07	0.178631	0.00074974	0.00018078	0.12957	2	YES	9.04667	8.84	9.32667	8.99	0.609938	-0.770696	-0.0136491	-0.690646	0.903573	-0.199277	0.903573	5
Clip1	10.41	10.42	10.48	10.6	10.59	10.5	10.54	10.52	10.61	10.59	10.49	10.5227	0.0671621	0.341862	0.00532599	0.0575264	1	YES	10.4367	10.595	10.52	10.5633	0.217241	0.847939	-0.894151	0.643303	-0.0849646	0.335812	-0.894151	-3
Clk3	10.1	10.11	10.04	10.11	9.91	10.3	10.25	10.15	9.98	10	9.92	10.0791	0.119427	0.275774	0.00700282	0.0693793	1	YES	10.0833	10.01	10.2333	9.96667	0.263109	-0.838662	0.0569649	-0.360778	0.911438	-0.607625	0.911438	5
Cln5	6.83	6.65	6.65	6.56	6.53	6.97	7.05	6.97	6.51	6.5	6.67	6.71727	0.19363	0.0176002	0.000462873	0.0272396	1	YES	6.71	6.545	6.99667	6.56	0.415624	-0.828952	0.0225378	-0.502459	0.934654	-0.454732	0.934654	5
Mast4	8.58	8.62	8.52	8.49	8.46	8.64	8.67	8.56	8.47	8.47	8.54	8.54727	0.0699469	0.27086	0.00522775	0.596855	1	YES	8.57333	8.475	8.62333	8.49333	0.284209	-0.949673	0.308165	-0.636341	0.788423	-0.460247	-0.949673	-2
Cmtm6	8.36	8.28	8.56	8.39	8.31	8.68	8.69	8.62	8.66	8.54	8.63	8.52	0.148447	0.0019657	0.374786	0.976459	1	YES	8.4	8.35	8.66333	8.61	0.981039	-0.193708	-0.458173	-0.674633	0.681849	0.450958	0.981039	1
Cnih4	8.12	8.04	8.17	8.03	8.16	8.38	8.46	8.35	8.25	8.06	8.18	8.2	0.137642	0.00723631	0.0345	0.054838	1	YES	8.11	8.095	8.39667	8.16333	0.731743	-0.511876	-0.38677	-0.458174	0.977834	-0.13289	0.977834	5
Cnksr2	16.09	16.06	15.95	16.16	16.15	15.73	15.87	15.76	16.12	16.16	15.96	16.0009	0.151144	0.0130161	0.00372341	0.121048	1	YES	16.0333	16.155	15.7867	16.08	-0.58229	0.751245	0.081869	0.590502	-0.949332	0.276961	-0.949332	-5
Cnn3	10.18	10.1	10.27	10.24	10.15	11.24	11.29	11	10.36	10.48	10.61	10.5382	0.420299	4.75396e-05	0.0021891	0.00181698	3	YES	10.1833	10.195	11.1767	10.4833	0.79419	-0.422397	-0.466873	-0.450178	0.954616	-0.0375645	0.954616	5
Cnp	9.75	9.63	9.73	9.6	9.59	10.03	10	9.97	9.6	9.66	9.58	9.74	0.168037	0.000637918	3.76285e-05	0.00131087	3	YES	9.70333	9.595	10	9.61333	0.485064	-0.762243	-0.0874235	-0.47268	0.967586	-0.407483	0.967586	5
Cnpy4	6.54	6.59	6.67	6.69	6.7	6.9	6.81	6.88	6.76	6.58	6.59	6.70091	0.118049	0.0412852	0.184105	0.00752282	1	YES	6.6	6.695	6.86333	6.64333	0.529742	-0.31284	-0.580386	-0.0313071	0.941622	-0.329929	0.941622	5
Med31	6.78	6.81	6.91	6.6	6.61	6.98	6.91	6.86	6.56	6.67	6.83	6.77455	0.136539	0.167038	0.00364354	0.988009	1	YES	6.83333	6.605	6.91667	6.68667	0.338717	-0.940882	0.345684	-0.736802	0.740752	-0.349635	-0.940882	-2
Medag	7.32	7.01	7.49	6.51	6.39	7.24	7.45	7.24	6.56	6.87	6.76	6.98545	0.373956	0.174082	0.000276346	0.283127	1	YES	7.27333	6.45	7.31	6.73	0.217036	-0.961812	0.526284	-0.776895	0.58432	-0.333709	-0.961812	-2
Cntn2	9.63	9.67	9.53	9.32	9.26	9.84	9.81	9.74	9.36	9.59	9.72	9.58818	0.189872	0.0117541	0.00415977	0.569609	1	YES	9.61	9.29	9.79667	9.55667	0.625355	-0.772497	0.148667	-0.870765	0.743336	-0.0212382	-0.870765	-4
Myo1d	8.43	8.28	8.47	8.19	8.18	8.43	8.45	8.61	8.29	8.19	8.34	8.35091	0.132628	0.110115	0.00446448	0.890217	1	YES	8.39333	8.185	8.49667	8.27333	0.405607	-0.913496	0.274903	-0.743258	0.779911	-0.311557	-0.913496	-2
Commd4	8.94	8.79	8.9	8.93	8.95	8.97	9	9.05	8.64	8.81	8.72	8.88182	0.120213	0.315562	0.0287568	0.00346446	1	YES	8.87667	8.94	9.00667	8.72333	-0.206531	-0.524272	-0.0550343	0.293516	0.660412	-0.898893	-0.898893	-6
Coq10b	8.56	8.75	8.53	8.85	8.8	8.38	8.15	8.23	8.58	8.58	8.21	8.51091	0.23059	0.00465225	0.0527393	0.964015	1	YES	8.61333	8.825	8.25333	8.45667	-0.868811	0.495044	0.210056	0.793161	-0.781683	-0.221534	-0.868811	-1
Cotl1	6.75	6.85	6.84	6.99	6.92	7.36	7.25	7.34	6.86	6.97	7.08	7.01909	0.20174	0.000792403	0.0613426	0.00112057	2	YES	6.81333	6.955	7.31667	6.97	0.699452	-0.276632	-0.624572	-0.183086	0.943999	-0.136341	0.943999	5
Mypop	7.59	7.45	7.48	7.34	7.34	7.47	7.39	7.43	7.32	7.26	7.4	7.40636	0.0872064	0.24916	0.00698109	0.405845	1	YES	7.50667	7.34	7.43	7.32667	-0.308677	-0.926032	0.83827	-0.48184	0.231019	-0.587449	-0.926032	-2
Cox5b	12.2	12.38	12.26	12.39	12.36	12.2	12.23	12.16	12.16	12.16	12.22	12.2473	0.0848626	0.00491388	0.29262	0.148822	1	YES	12.28	12.375	12.1967	12.18	-0.897966	0.252721	0.164535	0.872347	-0.456352	-0.58053	-0.897966	-1
Cpe	17.81	17.79	17.94	17.95	18	18.21	18.31	18.26	18.11	18.11	18.16	18.0591	0.166649	6.73847e-05	0.942927	0.00602359	2	YES	17.8467	17.975	18.26	18.1267	0.907381	-0.00802992	-0.761862	-0.285891	0.771134	0.276619	0.907381	1
Cpne3	8.01	8.14	8.18	8.01	7.96	8.49	8.55	8.52	8.15	8.26	8.39	8.24182	0.205772	0.00024416	0.00724878	0.244961	2	YES	8.11	7.985	8.52	8.26667	0.865932	-0.473654	-0.319243	-0.680649	0.866171	0.13372	0.866171	5
Cpne4	10.26	10.05	10.23	10.4	10.65	9.93	9.99	10.15	10.19	10.35	10.19	10.2173	0.192689	0.0200941	0.00621146	0.421375	1	YES	10.18	10.525	10.0233	10.2433	-0.603816	0.778303	-0.200155	0.897382	-0.698553	0.00132553	0.897382	4
Cpne6	11.12	11.38	11.24	11.51	12.16	10.41	10.41	10.7	11.57	11.71	11.3	11.2282	0.518263	0.0083372	0.000835458	0.178069	2	YES	11.2467	11.835	10.5067	11.5267	-0.532755	0.817343	-0.0376536	0.652826	-0.906132	0.29096	-0.906132	-5
Nefh	9.44	9.38	9.02	9.06	8.64	8.91	9.09	9.16	8.61	8.74	8.66	8.97364	0.276513	0.111743	0.00831068	0.840605	1	YES	9.28	8.85	9.05333	8.67	-0.446626	-0.893252	0.803169	-0.28745	0.228269	-0.743988	-0.893252	-2
Crh	6.79	6.6	6.71	6.53	6.17	7.27	7.23	7.23	6.52	6.61	6.93	6.78091	0.335219	0.0027341	0.00232444	0.32376	2	YES	6.7	6.35	7.24333	6.68667	0.687342	-0.70817	-0.0811712	-0.712502	0.898896	-0.105222	0.898896	5
Crhbp	9.07	9.21	9.19	9.21	9.18	8.83	8.96	8.95	9.13	9.17	9.07	9.08818	0.120515	0.00453202	0.0142939	0.0602295	1	YES	9.15667	9.195	8.91333	9.12333	-0.721969	0.569171	0.315378	0.518279	-0.9726	0.138943	-0.9726	-5
Nolc1	8.73	8.72	8.7	8.55	8.54	8.67	8.7	8.61	8.6	8.68	8.54	8.64	0.070582	0.931234	0.00502821	0.0720602	1	YES	8.71667	8.545	8.66	8.60667	0.0196642	-0.884889	0.768229	-0.790935	0.253553	-0.230847	-0.884889	-2
Crot	8.98	8.88	9	8.95	8.84	9.09	9.11	9.2	8.96	8.96	8.94	8.99182	0.0996191	0.00978796	0.00978796	0.115799	2	YES	8.95333	8.895	9.13333	8.95333	0.665102	-0.665102	-0.196026	-0.571967	0.96402	-0.196026	0.96402	5
Nqo2	7.09	6.99	6.96	6.67	6.84	6.99	7.01	7.02	6.76	6.87	6.94	6.92182	0.118997	0.342619	0.00325381	0.283798	1	YES	7.01333	6.755	7.00667	6.85667	0.219395	-0.943012	0.562226	-0.815562	0.526671	-0.273335	-0.943012	-2
Csf1	6.8	6.63	6.54	6.67	6.71	7.49	7.37	7.04	6.86	6.93	7	6.91273	0.286169	0.00183193	0.106316	0.0618959	1	YES	6.65667	6.69	7.3	6.93	0.859471	-0.327572	-0.533666	-0.458765	0.911913	0.080518	0.911913	5
Csf1r	8.7	8.83	9.09	8.62	9.13	10.75	10.04	10.01	9.09	9.42	9.83	9.41	0.637951	0.0023519	0.0942259	0.0931386	1	YES	8.87333	8.875	10.2667	9.44667	0.86121	-0.358655	-0.498063	-0.496377	0.912203	0.0822374	0.912203	5
Csf3r	6.3	6.29	6.32	6.09	6.4	8.11	7.51	7.29	6.34	6.49	6.98	6.73818	0.615184	0.00250262	0.0209724	0.0330551	1	YES	6.30333	6.245	7.63667	6.60333	0.756227	-0.488008	-0.406497	-0.466718	0.97	-0.0967849	0.97	5
Ocln	6.99	6.94	7	6.81	6.82	6.88	6.96	6.94	6.86	6.89	6.78	6.89727	0.0712347	0.682634	0.00191828	0.167086	1	YES	6.97667	6.815	6.92667	6.84333	-0.0839374	-0.949138	0.771652	-0.67473	0.324318	-0.42124	-0.949138	-2
Csrp1	11.2	11.03	11.04	10.84	10.88	11.63	11.57	11.49	10.95	11.14	11.3	11.1882	0.264053	0.00107031	0.00203695	0.187133	2	YES	11.09	10.86	11.5633	11.13	0.731045	-0.652368	-0.160878	-0.68326	0.914168	-0.0700294	0.914168	5
Cst3	15.84	15.9	16	15.79	15.91	16.81	16.67	16.48	15.96	16.08	15.98	16.1291	0.336869	0.00027557	0.00111001	0.00329999	3	YES	15.9133	15.85	16.6533	16.0067	0.698395	-0.553004	-0.346258	-0.460179	0.984813	-0.178376	0.984813	5
Ctnna1	8.74	8.89	8.94	8.72	8.56	9.36	9.41	9.39	8.76	8.89	9.04	8.97273	0.280943	0.000442957	0.000838262	0.0679999	2	YES	8.85667	8.64	9.38667	8.89667	0.720249	-0.647003	-0.186774	-0.644898	0.933869	-0.102197	0.933869	5
Olig1	8.15	7.91	8.25	7.68	7.74	8.27	8.13	8.13	7.62	7.81	7.81	7.95455	0.226369	0.476883	0.000795381	0.809407	1	YES	8.10333	7.71	8.17667	7.74667	0.132298	-0.990229	0.469866	-0.62263	0.673552	-0.520787	-0.990229	-2
Ctsc	6.84	6.54	6.97	6.6	6.7	8.1	7.72	8	6.78	7.01	7.51	7.16091	0.542745	0.00135972	0.0171928	0.0588004	1	YES	6.78333	6.65	7.94	7.1	0.800523	-0.484964	-0.385471	-0.538893	0.94546	-0.0210955	0.94546	5
Ctsd	8.49	8.43	8.44	8.35	8.37	9.59	9.33	9.27	8.3	8.63	9.15	8.75909	0.45316	0.00394365	0.0337912	0.0836647	1	YES	8.45333	8.36	9.39667	8.69333	0.786232	-0.490625	-0.38756	-0.520303	0.954086	-0.0462228	0.954086	5
Ctse	4.51	4.82	4.61	4.75	4.74	7.2	6.45	5.86	5.04	4.84	5.84	5.33273	0.839471	0.00439733	0.0799337	0.0480233	1	YES	4.64667	4.745	6.50333	5.24	0.795386	-0.394029	-0.49762	-0.420813	0.952605	-0.0341727	0.952605	5
Ctsh	6.22	6.2	6.33	6.26	6.15	7.41	7.07	7.07	6.46	6.41	6.88	6.58727	0.418397	0.000565542	0.0220317	0.0397546	1	YES	6.25	6.205	7.18333	6.58333	0.838932	-0.412537	-0.451123	-0.517592	0.92748	0.041235	0.92748	5
Ctsl	10.33	10.27	10.43	10.34	10.3	11.38	11.22	10.91	10.47	10.32	10.63	10.6	0.37579	0.00148915	0.00759391	0.0104641	2	YES	10.3433	10.32	11.17	10.4733	0.705022	-0.517975	-0.387661	-0.426428	0.985768	-0.171679	0.985768	5
Ctso	8.25	8.08	8.46	8.2	8.15	8.85	8.66	8.78	8.31	8.51	8.54	8.43545	0.247069	0.00199961	0.0441663	0.215139	1	YES	8.26333	8.175	8.76333	8.45333	0.862895	-0.44161	-0.385113	-0.611273	0.89504	0.101345	0.89504	5
Ctss	9.6	9.46	10.04	9.59	9.83	13.06	12.51	12.41	10.44	10.26	11.64	10.8036	1.27809	0.000227159	0.0148346	0.0141453	1	YES	9.7	9.71	12.66	10.78	0.834709	-0.387321	-0.484311	-0.479528	0.931551	0.0322874	0.931551	5
Ctsz	8.34	8.33	8.17	8.18	8.02	10.61	9.99	9.91	8.14	8.47	9.17	8.84818	0.873986	0.000911277	0.00486946	0.0146495	2	YES	8.28	8.1	10.17	8.59333	0.728034	-0.536607	-0.35684	-0.483821	0.97646	-0.135799	0.97646	5
Cyb5a	8.42	8.45	8.46	8.32	8.12	8.44	8.49	8.53	8.42	8.41	8.36	8.40182	0.104431	0.0232397	0.00446323	0.123068	1	YES	8.44333	8.22	8.48667	8.39667	0.542663	-0.772884	0.322801	-0.949415	0.569649	0.0569649	-0.949415	-4
Cygb	8.17	8.15	8.18	8.26	8.35	8.09	7.93	7.88	8.21	8.34	8.18	8.15818	0.14083	0.0295785	0.00347674	0.192978	1	YES	8.16667	8.305	7.96667	8.24333	-0.513338	0.814147	-0.0169897	0.609741	-0.923107	0.330355	-0.923107	-5
Cyp20a1	7.96	8.03	8.13	7.93	7.95	8.25	8.25	8.43	8.01	8.13	8.15	8.11091	0.147984	0.00397168	0.0174733	0.300049	1	YES	8.04	7.94	8.31	8.09667	0.788144	-0.578793	-0.241737	-0.668333	0.91007	-1.89446e-15	0.91007	5
Cyp2j6	8.71	8.4	8.65	8.61	8.65	9.11	9.06	8.96	8.82	8.89	8.81	8.78818	0.20126	0.000976201	0.233702	0.08446	1	YES	8.58667	8.63	9.04333	8.84	0.91497	-0.219593	-0.596932	-0.459585	0.850496	0.206021	0.91497	1
Cyp2j9	8.7	8.71	8.97	8.9	9.06	9.5	9.52	9.45	9.02	9.24	9.17	9.11273	0.279385	0.000412288	0.280949	0.00594335	2	YES	8.79333	8.98	9.49	9.14333	0.839416	-0.15617	-0.695022	-0.274252	0.875352	0.0939219	0.875352	5
Oser1	7.01	6.96	7.05	6.9	6.89	6.98	7.1	7.02	6.93	6.85	6.84	6.95727	0.0797828	0.935246	0.00255678	0.442409	1	YES	7.00667	6.895	7.03333	6.87333	0.0181174	-0.984378	0.456757	-0.477677	0.679905	-0.658985	-0.984378	-2
Daam2	8.92	8.88	8.8	8.73	8.7	9.2	9.27	9.17	8.89	8.99	9.22	8.97909	0.195702	0.000995243	0.0306662	0.824222	1	YES	8.86667	8.715	9.21333	9.03333	0.894226	-0.445992	-0.280785	-0.751778	0.795772	0.236791	0.894226	1
Dbi	6.74	6.79	7.01	6.95	6.73	7.41	7.6	7.57	6.83	6.91	6.92	7.04182	0.311063	0.00125569	0.00240961	0.00269837	3	YES	6.84667	6.84	7.52667	6.88667	0.626034	-0.557113	-0.354809	-0.368073	0.998107	-0.275226	0.998107	5
Dbn1	9.76	9.96	9.75	9.91	10.05	9.62	9.47	9.48	9.77	10.04	9.85	9.78727	0.192405	0.0255504	0.00729965	0.181155	1	YES	9.82333	9.98	9.52333	9.88667	-0.575069	0.760261	0.0675288	0.596504	-0.945403	0.28137	-0.945403	-5
Dbndd2	6.95	6.92	6.95	7.02	6.84	7.2	7.18	7.05	6.85	6.84	6.68	6.95273	0.14716	0.553189	0.00906529	0.0118238	1	YES	6.94	6.93	7.14333	6.79	0.12569	-0.721064	-0.0496512	-0.0954832	0.882264	-0.73713	0.882264	5
Dbnl	7.99	7.98	7.97	8.04	8.11	8	7.98	7.96	8.13	8.31	8.15	8.05636	0.103421	0.126105	0.00298057	0.126106	1	YES	7.98	8.075	7.98	8.19667	0.341753	0.875449	-0.50544	0.110819	-0.50544	0.900062	0.900062	6
Pacrgl	7.46	7.41	7.41	7.39	7.32	7.53	7.44	7.51	7.37	7.4	7.3	7.41273	0.0674322	0.249981	0.00650688	0.271679	1	YES	7.42667	7.355	7.49333	7.35667	0.298809	-0.911002	0.189348	-0.534383	0.862587	-0.517552	-0.911002	-2
Dbt	8.56	8.25	8.4	8.55	8.48	8.95	8.89	8.81	8.56	8.67	8.45	8.59727	0.204632	0.00590191	0.159896	0.0144298	1	YES	8.40333	8.515	8.88333	8.56	0.735397	-0.296494	-0.605198	-0.243966	0.947559	-0.0983952	0.947559	5
Pacsin2	9.47	9.52	9.37	9.08	9.04	9.56	9.41	9.34	9.09	9.27	9.31	9.31455	0.171165	0.25464	0.0013499	0.171617	1	YES	9.45333	9.06	9.43667	9.22333	0.225787	-0.933935	0.568835	-0.82955	0.509581	-0.248865	-0.933935	-2
Parva	9.57	9.3	9.56	9.15	9.17	9.53	9.42	9.48	9.16	9.43	9.27	9.36727	0.155861	0.392042	0.00819512	0.39204	1	YES	9.47667	9.16	9.47667	9.28667	0.235702	-0.942809	0.544331	-0.816497	0.544331	-0.272166	-0.942809	-2
Pde5a	8.11	8.13	8.11	7.92	7.84	8.21	8.2	8.38	7.96	7.95	8.13	8.08545	0.148408	0.0239722	0.00158421	0.895119	1	YES	8.11667	7.88	8.26333	8.01333	0.498554	-0.866534	0.198747	-0.774427	0.80184	-0.22616	-0.866534	-2
Dcps	7.9	7.95	7.8	7.83	7.83	8.04	8.09	8.12	7.67	7.79	7.83	7.89545	0.13351	0.133461	0.00207793	0.0115285	1	YES	7.88333	7.83	8.08333	7.76333	0.279073	-0.781404	-0.0322245	-0.290021	0.934512	-0.612266	0.934512	5
Dctn4	11.57	11.65	11.62	11.66	11.7	11.71	11.76	11.72	11.75	11.75	11.69	11.6891	0.0566415	0.00481352	0.148462	0.148459	1	YES	11.6133	11.68	11.73	11.73	0.870388	0.348155	-0.904534	-0.100504	0.502519	0.502519	-0.904534	-3
Ddah1	11.11	11.19	11.08	11.11	11.01	11.93	11.82	11.57	11.19	11.31	11.57	11.3536	0.303083	0.0012864	0.0328432	0.0962643	1	YES	11.1267	11.06	11.7733	11.3567	0.8451	-0.433002	-0.418955	-0.556882	0.918942	0.0568951	0.918942	5
Ddb2	8.32	8.25	8.36	8.39	8.34	8.67	8.49	8.49	8.43	8.6	8.52	8.44182	0.120364	0.00483431	0.828869	0.390747	1	YES	8.31	8.365	8.55	8.51667	0.974081	0.0538853	-0.720333	-0.404439	0.658111	0.466661	0.974081	1
Ddhd1	10.53	10.47	10.59	10.64	10.46	10.78	10.77	10.74	10.67	10.64	10.66	10.6318	0.105728	0.00228681	0.272669	0.125427	1	YES	10.53	10.55	10.7633	10.6567	0.911441	-0.232328	-0.588129	-0.464312	0.856399	0.196043	0.911441	1
Ddx23	8.78	8.67	8.64	8.62	8.53	8.79	8.89	8.9	8.59	8.69	8.74	8.71273	0.113785	0.0181608	0.00858749	0.471118	1	YES	8.69667	8.575	8.86	8.67333	0.63885	-0.752785	-0.0258423	-0.711839	0.895084	-0.157403	0.895084	5
Ddx59	6.76	6.97	6.87	6.91	6.89	7.13	7.07	7.13	7.17	6.98	7.08	6.99636	0.124263	0.00319911	1	0.508474	1	YES	6.86667	6.9	7.11	7.07667	0.987636	2.08856e-15	-0.660721	-0.479702	0.660721	0.479702	0.987636	1
Decr1	7.92	7.68	8.03	7.78	7.78	8.31	8.35	8.47	7.8	7.9	8.19	8.01909	0.257274	0.00775224	0.0283271	0.130971	1	YES	7.87667	7.78	8.37667	7.96333	0.751269	-0.560703	-0.311027	-0.556463	0.958471	-0.0909807	0.958471	5
Dennd4c	8.15	8.18	8.3	8.27	8.16	8.44	8.43	8.41	8.2	8.2	8.19	8.26636	0.106879	0.0174837	0.00986845	0.00801402	2	YES	8.21	8.215	8.42667	8.19667	0.520515	-0.5905	-0.315672	-0.285367	0.997522	-0.396484	0.997522	5
Dennd5a	12.71	12.69	12.71	12.68	12.48	12.93	12.91	12.89	12.69	12.7	12.66	12.7318	0.125323	0.00272628	0.00139134	0.175471	2	YES	12.7033	12.58	12.91	12.6833	0.647412	-0.730949	-0.0763644	-0.671203	0.920392	-0.172825	0.920392	5
Plcb4	10.27	10.05	10.05	9.57	9.37	9.98	10.18	10.16	9.53	9.72	10.04	9.90182	0.288091	0.232802	0.00219551	0.18675	1	YES	10.1233	9.47	10.1067	9.76333	0.256218	-0.923002	0.550718	-0.846573	0.515073	-0.219218	-0.923002	-2
Plekho1	8.51	8.6	8.5	8.26	8.32	8.62	8.59	8.5	8.24	8.43	8.39	8.45091	0.128166	0.30581	0.00112958	0.741783	1	YES	8.53667	8.29	8.57	8.35333	0.203826	-0.976961	0.482891	-0.718249	0.645207	-0.409848	-0.976961	-2
Dhx33	7.72	7.67	7.67	7.92	7.94	7.77	7.81	7.66	7.78	7.74	7.77	7.76818	0.0897287	0.100071	0.00243518	0.00502794	2	YES	7.68667	7.93	7.74667	7.76333	-0.295436	0.720126	-0.607657	0.948797	-0.223873	-0.117267	0.948797	4
Dip2a	8.74	8.82	8.8	8.86	8.69	9.06	8.95	9.02	8.85	8.91	8.87	8.87	0.106087	0.00333235	0.0930908	0.147013	1	YES	8.78667	8.775	9.01	8.87667	0.864127	-0.385534	-0.463085	-0.534723	0.908261	0.0895469	0.908261	5
Plp1	16.86	16.91	16.78	16.51	16.41	16.8	17.14	17.11	16.77	16.68	16.63	16.7818	0.214171	0.0261306	0.00154445	0.65373	1	YES	16.85	16.46	17.0167	16.6933	0.487483	-0.869344	0.267376	-0.830273	0.736456	-0.17356	-0.869344	-2
Pogk	7.83	7.69	7.83	7.6	7.55	7.79	7.83	7.76	7.59	7.69	7.68	7.71273	0.0980808	0.247245	0.00160458	0.361327	1	YES	7.78333	7.575	7.79333	7.65333	0.241481	-0.952255	0.518218	-0.797057	0.581352	-0.302513	-0.952255	-2
Ppfibp1	8.87	8.79	8.9	8.3	8.24	8.78	8.8	8.89	8.24	8.47	8.78	8.64182	0.258451	0.326239	0.00178517	0.210765	1	YES	8.85333	8.27	8.82333	8.49667	0.203643	-0.942282	0.579896	-0.815043	0.508157	-0.27301	-0.942282	-2
Dmwd	9.67	9.76	9.65	9.76	9.81	9.64	9.58	9.47	9.7	9.79	9.74	9.68818	0.0961834	0.0587815	0.00911822	0.283996	1	YES	9.69333	9.785	9.56333	9.74333	-0.515084	0.815132	-0.0202105	0.614978	-0.921023	0.326256	-0.921023	-5
Dnajb1	9.53	9.84	9.33	9.59	9.45	9.09	9.09	9.13	9.22	9.23	9.12	9.32909	0.234228	0.00308095	0.830007	0.481741	1	YES	9.56667	9.52	9.10333	9.19	-0.984952	0.0496615	0.635564	0.501761	-0.692908	-0.444417	-0.984952	-1
Ppp2r1b	7.58	7.64	7.54	7.43	7.39	7.56	7.58	7.5	7.36	7.39	7.49	7.49636	0.0885512	0.579593	0.00173263	0.514554	1	YES	7.58667	7.41	7.54667	7.41333	-0.116345	-0.983645	0.714465	-0.580121	0.421351	-0.555695	-0.983645	-2
Ppp2r3c	8.4	8.47	8.54	8.33	8.15	8.5	8.56	8.54	8.35	8.33	8.39	8.41455	0.117656	0.0587595	0.00140777	0.525441	1	YES	8.47	8.24	8.53333	8.35667	0.401868	-0.907923	0.360917	-0.824954	0.687462	-0.223425	-0.907923	-2
Rab35	9.75	9.8	9.84	9.71	9.75	9.76	9.86	9.77	9.64	9.66	9.69	9.74818	0.0664445	0.233516	0.00581135	0.233516	1	YES	9.79667	9.73	9.79667	9.66333	-0.301511	-0.904534	0.522233	-0.174078	0.522233	-0.870388	-0.904534	-2
Dnttip1	8.25	8.23	8.25	8.32	8.36	8.35	8.29	8.35	8.37	8.37	8.37	8.31909	0.0519536	0.00365317	0.00154039	0.0761872	2	YES	8.24333	8.34	8.33	8.37	0.619202	0.725351	-0.94992	0.234926	0.112356	0.602637	-0.94992	-3
Doc2b	7.37	7.24	7.25	8.3	7.9	6.42	6.64	6.82	7.48	7.34	6.83	7.23545	0.524012	0.00119907	0.00204805	0.473028	2	YES	7.28667	8.1	6.62667	7.21667	-0.735663	0.668929	-0.0229339	0.872405	-0.749479	-0.0999917	0.872405	4
Dock1	8.55	8.62	8.71	8.7	8.59	9.2	9.04	9.15	8.72	8.82	8.75	8.80455	0.214534	0.000225732	0.00604115	0.00361026	3	YES	8.62667	8.645	9.13	8.76333	0.76753	-0.430064	-0.46927	-0.416997	0.965865	-0.0795978	0.965865	5
Dock11	6.88	6.92	6.97	7.18	7.25	7.26	7.4	7.38	7.17	7.15	7.06	7.14727	0.16652	0.00251148	0.358767	0.000209356	2	YES	6.92333	7.215	7.34667	7.12667	0.544041	0.116387	-0.861046	0.232842	0.726654	-0.0984499	-0.861046	-3
Dock4	11.62	11.58	11.51	11.94	11.98	11.36	11.68	11.52	11.74	11.67	11.52	11.6473	0.177256	0.028848	0.0063881	0.0863863	1	YES	11.57	11.96	11.52	11.6433	-0.53537	0.749518	-0.348436	0.966628	-0.517033	-0.101159	0.966628	4
Dock5	6.94	6.84	6.87	6.86	6.87	7.13	7.21	7.21	6.94	6.84	6.8	6.95545	0.146186	0.00277137	0.00122416	0.00231207	3	YES	6.88333	6.865	7.18333	6.86	0.541502	-0.627164	-0.273778	-0.351495	0.997964	-0.372691	0.997964	5
Rangrf	7.41	7.4	7.39	7.28	7.38	7.46	7.43	7.44	7.23	7.26	7.26	7.35818	0.0797517	0.350351	0.000179623	0.0119918	1	YES	7.4	7.33	7.44333	7.25	-0.125105	-0.898482	0.348015	-0.203556	0.689463	-0.833922	-0.898482	-2
Dpp6	12.15	12.27	12.13	12.26	12.45	11.89	12.01	11.98	12.24	12.3	12.34	12.1836	0.161598	0.0202107	0.00112454	0.133628	1	YES	12.1833	12.355	11.96	12.2933	-0.473434	0.838891	-0.0559462	0.60262	-0.912722	0.366048	-0.912722	-5
Dpy19l4	8.69	8.72	8.78	8.78	8.74	9.07	9.01	9.12	8.68	8.74	8.9	8.83909	0.151805	0.00564471	0.0211031	0.00834773	2	YES	8.73	8.76	9.06667	8.77333	0.642891	-0.483699	-0.434803	-0.307543	0.99333	-0.250984	0.99333	5
Rap1gds1	12.46	12.42	12.26	12.31	12.07	12.44	12.51	12.48	12.16	12.26	12.24	12.3282	0.137101	0.298084	0.00543716	0.57274	1	YES	12.38	12.19	12.4767	12.22	0.270054	-0.952297	0.311832	-0.623664	0.787786	-0.475954	-0.952297	-2
Rassf3	8.09	8.08	8.13	8.05	7.58	8.33	8.46	8.21	7.67	8	7.95	8.05	0.244726	0.208023	0.00943688	0.43279	1	YES	8.1	7.815	8.33333	7.87333	0.356136	-0.909674	0.196216	-0.607447	0.854185	-0.442954	-0.909674	-2
Rbpj	8.81	8.88	8.82	8.76	8.78	8.84	8.97	8.86	8.73	8.78	8.72	8.81364	0.0691865	0.651693	0.00697163	0.2002	1	YES	8.83667	8.77	8.89	8.74333	0.116248	-0.929981	0.268462	-0.402694	0.805387	-0.671156	-0.929981	-2
Rcan2	10.87	10.8	10.57	10.3	10.12	10.99	11.14	10.85	10.34	10.5	10.82	10.6636	0.304788	0.0317633	0.00305051	0.67438	1	YES	10.7467	10.21	10.9933	10.5533	0.515225	-0.852887	0.243686	-0.838618	0.741143	-0.146212	-0.852887	-2
Rhog	6.67	6.2	6.6	5.91	5.97	6.32	6.8	6.4	6.07	6.13	6.14	6.29182	0.280416	0.451892	0.00549912	0.532312	1	YES	6.49	5.94	6.50667	6.11333	0.194882	-0.967574	0.538889	-0.76392	0.578368	-0.353338	-0.967574	-2
Dscr3	7.51	7.67	7.65	7.54	7.51	7.88	7.89	7.82	7.69	7.69	7.74	7.69	0.129615	0.000300236	0.00791466	0.311912	2	YES	7.61	7.525	7.86333	7.70667	0.86523	-0.480684	-0.304318	-0.694764	0.859364	0.139718	0.86523	1
Dst	12.16	12.12	12.29	12.22	12.07	12.48	12.37	12.51	12.31	12.35	12.21	12.2809	0.134668	0.0051048	0.0798311	0.282958	1	YES	12.19	12.145	12.4533	12.29	0.862489	-0.440045	-0.388204	-0.607712	0.896325	0.0995916	0.896325	5
Dusp16	6.85	6.88	7.01	6.83	6.75	7.37	7.36	7.32	6.8	7.04	7.19	7.03636	0.225722	0.00258239	0.0146004	0.175545	1	YES	6.91333	6.79	7.35	7.01	0.788916	-0.556646	-0.284386	-0.626575	0.927146	-0.0161846	0.927146	5
Rnd3	8.64	8.75	8.59	8.34	8.3	8.51	8.73	8.53	8.27	8.35	8.04	8.45909	0.208521	0.273667	0.00163652	0.83995	1	YES	8.66	8.32	8.59	8.22	-0.232659	-0.971691	0.671627	-0.402976	0.450385	-0.719036	-0.971691	-2
Rnf19b	7.86	7.97	7.94	7.81	7.78	7.96	7.89	7.86	7.78	7.82	7.87	7.86727	0.0645391	0.891674	0.00959139	0.439734	1	YES	7.92333	7.795	7.90333	7.82333	0.0389356	-0.973389	0.669888	-0.714847	0.454085	-0.409126	-0.973389	-2
Dync1li2	12.26	12.35	12.37	12.42	12.31	12.52	12.53	12.59	12.45	12.43	12.42	12.4227	0.093914	0.00178094	0.24434	0.0369967	1	YES	12.3267	12.365	12.5467	12.4333	0.86247	-0.224342	-0.63035	-0.365545	0.889397	0.106497	0.889397	5
Edem1	7.76	8.06	7.98	8.02	7.85	8.41	8.52	8.32	7.9	7.98	8.07	8.07909	0.228013	0.007829	0.0202193	0.0195697	1	YES	7.93333	7.935	8.41667	7.98333	0.655315	-0.532059	-0.380719	-0.375974	0.995087	-0.238394	0.995087	5
Eepd1	7.26	7.29	7.32	7.18	7.24	7.45	7.48	7.4	7.19	7.29	7.28	7.30727	0.093914	0.00730325	0.00135551	0.075027	2	YES	7.29	7.21	7.44333	7.25333	0.559223	-0.767747	-0.0601956	-0.585539	0.946713	-0.300978	0.946713	5
Efcab14	10.55	10.64	10.54	10.54	10.42	10.92	10.88	10.91	10.54	10.49	10.42	10.6227	0.181664	0.00180772	0.000123204	0.00202464	3	YES	10.5767	10.48	10.9033	10.4833	0.476121	-0.745442	-0.113843	-0.435935	0.974605	-0.424828	0.974605	5
Rspo1	7.89	8.03	7.8	7.32	7.21	8.09	7.67	7.72	7.14	7.57	7.51	7.63182	0.30277	0.796252	0.00243198	0.367069	1	YES	7.90667	7.265	7.82667	7.40667	0.056767	-0.977312	0.649288	-0.714837	0.479215	-0.413666	-0.977312	-2
Rtkn	6.91	6.94	6.85	6.72	6.78	7.02	6.97	6.9	6.77	6.8	6.91	6.87	0.0891373	0.092602	0.00528117	0.858165	1	YES	6.9	6.75	6.96333	6.82667	0.438453	-0.897784	0.289304	-0.795585	0.747368	-0.241086	-0.897784	-2
Efnb3	6.75	6.59	6.58	7.07	7.24	6.74	6.85	6.64	6.89	7.03	6.63	6.81909	0.208695	0.277848	0.00843433	0.0487264	1	YES	6.64	7.155	6.74333	6.85	-0.26169	0.806696	-0.620579	0.922752	-0.310914	0.00874055	0.922752	4
Efr3a	11.86	12.06	11.96	11.91	11.89	12.22	12.35	12.26	12.1	12.07	12.38	12.0964	0.175979	0.00323076	0.299834	0.814684	1	YES	11.96	11.9	12.2767	12.1833	0.967462	-0.24724	-0.446852	-0.670278	0.73234	0.384789	0.967462	1
Egln2	7.81	7.84	7.79	8.1	8.04	7.98	7.95	7.9	7.81	7.96	7.79	7.90636	0.102538	0.262428	0.0515658	0.00180426	1	YES	7.81333	8.07	7.94333	7.85333	-0.219803	0.422698	-0.624755	0.878561	0.136665	-0.390472	0.878561	4
Egr1	10.24	10.47	10.09	10.06	10.26	9.24	9.1	8.99	9.79	10	9.53	9.79727	0.48415	0.000237728	0.0423442	0.0110237	1	YES	10.2667	10.16	9.11	9.77333	-0.851559	0.30715	0.559608	0.423688	-0.914274	-0.0690218	-0.914274	-5
Egr2	8.33	8.22	7.69	7.96	7.98	7.28	7.31	7.27	7.49	7.7	7.12	7.66818	0.392679	0.00283803	0.896165	0.408252	1	YES	8.08	7.97	7.28667	7.43667	-0.980903	0.029575	0.660238	0.472411	-0.694388	-0.438261	-0.980903	-1
Egr3	10.43	10.83	10.27	10.05	10.36	9.67	9.42	9.13	9.48	10.26	9.25	9.92273	0.532218	0.00762567	0.916414	0.246585	1	YES	10.51	10.205	9.40667	9.66333	-0.945991	-0.0277951	0.748699	0.343638	-0.716604	-0.375733	-0.945991	-1
Eif2ak2	6.33	6.26	6.4	6.28	6.54	6.77	6.74	6.66	6.47	6.42	6.48	6.48636	0.167401	0.00422631	0.120724	0.0134893	1	YES	6.33	6.41	6.72333	6.45667	0.745204	-0.316147	-0.586696	-0.273791	0.951751	-0.0912638	0.951751	5
Eif2ak3	8.54	8.68	8.75	8.55	8.55	8.97	8.93	9.03	8.58	8.72	8.83	8.73909	0.171382	0.00376087	0.0129249	0.198863	1	YES	8.65667	8.55	8.97667	8.71	0.76337	-0.593732	-0.244851	-0.636613	0.930434	-0.0489702	0.930434	5
Eif3c	12.39	12.35	12.43	12.45	12.44	12.52	12.62	12.58	12.53	12.58	12.42	12.4827	0.0837845	0.00828328	0.906197	0.12639	1	YES	12.39	12.445	12.5733	12.51	0.902335	-0.0302797	-0.751725	-0.290201	0.786689	0.255237	0.902335	1
Eif5	11.04	11.02	11.07	11.06	10.88	11.19	11.35	11.27	11.03	11.09	11.23	11.1118	0.128191	0.00922453	0.0674901	0.470516	1	YES	11.0433	10.97	11.27	11.1167	0.840799	-0.510485	-0.294729	-0.676142	0.884186	0.0866849	0.884186	5
Eif5a2	10.68	10.55	10.59	10.36	10.28	10.63	10.54	10.63	10.47	10.5	10.61	10.5309	0.116342	0.0371831	0.00242565	0.0290067	1	YES	10.6067	10.32	10.6	10.5267	0.43122	-0.776195	0.464734	-0.962664	0.431539	0.0663906	-0.962664	-4
Sacs	8.24	8.21	8.21	8.18	7.98	8.33	8.34	8.31	8.06	8.15	8.13	8.19455	0.106972	0.100279	0.00201982	0.35451	1	YES	8.22	8.08	8.32667	8.11333	0.361693	-0.912844	0.208823	-0.62647	0.845238	-0.427591	-0.912844	-2
Samd4	7.25	7.39	7.36	7.25	7.14	7.44	7.42	7.33	7.2	7.24	7.18	7.29091	0.0973704	0.3454	0.00304909	0.50834	1	YES	7.33333	7.195	7.39667	7.20667	0.220115	-0.963616	0.341714	-0.595881	0.770974	-0.516807	-0.963616	-2
Elovl7	8.18	8.42	8.59	8.54	7.84	9.24	9.2	9.14	8.38	8.13	8.17	8.53	0.452428	0.0212394	0.00423442	0.0308418	1	YES	8.39667	8.19	9.19333	8.22667	0.512033	-0.720942	-0.148994	-0.442251	0.981466	-0.390221	0.981466	5
Emc3	10.16	10.21	10.22	10.11	10.25	10.41	10.48	10.52	10.2	10.21	10.22	10.2718	0.128404	0.00185988	0.00307344	0.00598067	3	YES	10.1967	10.18	10.47	10.21	0.635587	-0.579711	-0.326631	-0.407281	0.996024	-0.262112	0.996024	5
Emc7	11.64	11.67	11.71	11.8	11.71	11.88	11.89	11.96	11.75	11.63	11.7	11.7582	0.104865	0.0246546	0.0637953	0.00183471	1	YES	11.6733	11.755	11.91	11.6933	0.471336	-0.363602	-0.52611	-0.0181417	0.945961	-0.401709	0.945961	5
Emr1	5.81	5.64	5.81	5.6	5.68	6.76	6.19	6.42	5.81	5.81	6.08	5.96455	0.346288	0.00361962	0.020448	0.0890483	1	YES	5.75333	5.64	6.45667	5.9	0.767979	-0.534131	-0.339065	-0.547721	0.955826	-0.0690404	0.955826	5
Enc1	12.2	12.28	12.06	12.13	12.13	11.87	11.74	11.84	12.08	12.12	12.2	12.0591	0.16189	0.00657635	0.0255279	0.00600116	2	YES	12.18	12.13	11.8167	12.1333	-0.621841	0.460623	0.458748	0.259292	-0.990629	0.272589	-0.990629	-5
Scn1a	13.14	13.19	13.1	12.87	12.31	13.27	13.35	13.08	12.58	12.65	12.81	12.9409	0.309999	0.441434	0.0015369	0.999998	1	YES	13.1433	12.59	13.2333	12.68	0.160541	-0.987029	0.477173	-0.66255	0.66255	-0.477173	-0.987029	-2
Entpd5	7.81	7.73	7.9	7.78	7.74	8	8.16	8.14	7.84	7.76	7.8	7.87818	0.14776	0.00632522	0.00424205	0.0228516	2	YES	7.81333	7.76	8.1	7.8	0.60411	-0.653425	-0.234895	-0.462672	0.989405	-0.291839	0.989405	5
Scn1b	12.85	12.89	12.78	12.32	12.35	12.92	12.67	12.65	12.3	12.7	12.66	12.6445	0.215633	0.506759	0.00583554	0.124622	1	YES	12.84	12.335	12.7467	12.5533	0.161316	-0.901221	0.659404	-0.845676	0.381237	-0.194965	-0.901221	-2
Scn4b	8.2	7.96	7.67	7.64	6.87	7.67	7.61	7.77	6.97	6.86	7.1	7.48364	0.43781	0.136875	0.00334227	0.955978	1	YES	7.94333	7.255	7.68333	6.97667	-0.359997	-0.932873	0.739361	-0.323671	0.337828	-0.753517	-0.932873	-2
Epb4.1l2	9.65	9.59	9.74	9.75	9.74	10.2	9.85	9.98	9.89	9.93	9.84	9.83273	0.16125	0.00671328	0.775613	0.151381	1	YES	9.66	9.745	10.01	9.88667	0.918388	-0.0716032	-0.713566	-0.346897	0.796246	0.264217	0.918388	1
Epb4.1l5	6.96	6.89	6.97	6.82	6.91	7.05	7.13	7.18	6.9	6.96	6.98	6.97727	0.101452	0.00515445	0.00670353	0.175987	2	YES	6.94	6.865	7.12	6.94667	0.699813	-0.664154	-0.172423	-0.635651	0.939322	-0.131248	0.939322	5
Scrt1	10.45	10.47	10.11	9.7	9.73	10.47	10.29	10.31	9.66	10.08	10.3	10.1427	0.299609	0.268098	0.0071646	0.307706	1	YES	10.3433	9.715	10.3567	10.0133	0.29417	-0.917117	0.514966	-0.854644	0.544029	-0.204352	-0.917117	-2
Epha5	10.39	10.56	10.59	11.06	10.91	10.29	10.48	10.67	10.83	10.79	10.48	10.6409	0.224396	0.149188	0.00971916	0.240995	1	YES	10.5133	10.985	10.48	10.7	-0.396964	0.862514	-0.449975	0.90835	-0.54597	0.0875952	0.90835	4
Ephx2	7.96	7.91	7.99	7.85	7.75	8.31	8.16	8.06	7.89	8.02	8.04	7.99455	0.145812	0.0066384	0.014119	0.719023	1	YES	7.95333	7.8	8.17667	7.98333	0.758892	-0.646924	-0.107741	-0.768552	0.854745	0.0215482	0.854745	5
Erap1	6.8	6.59	6.85	6.7	6.6	7.17	7.08	7.09	6.72	6.94	7.04	6.87091	0.196397	0.00413362	0.073691	0.454936	1	YES	6.74667	6.65	7.11333	6.9	0.880962	-0.442862	-0.349163	-0.668084	0.860537	0.156711	0.880962	1
Erbb2ip	10.87	10.83	10.99	11.13	11	11.51	11.75	11.67	11.28	11.01	10.91	11.1773	0.312645	0.00259197	0.0415673	0.00265545	2	YES	10.8967	11.065	11.6433	11.0667	0.660984	-0.360671	-0.553306	-0.209933	0.969772	-0.206533	0.969772	5
Erbb3	6.72	6.83	6.8	6.59	6.64	7.21	7.19	7.17	6.61	6.72	6.61	6.82636	0.234531	0.000155514	6.58187e-06	0.000407799	3	YES	6.78333	6.615	7.19	6.64667	0.47848	-0.776848	-0.0640733	-0.488428	0.9611	-0.408599	0.9611	5
Sema7a	12.01	11.84	11.88	11.39	11.18	12.02	11.72	11.77	11.15	11.5	11.7	11.6509	0.29206	0.700758	0.00308264	0.332405	1	YES	11.91	11.285	11.8367	11.45	0.0878542	-0.96959	0.640949	-0.742395	0.478637	-0.377192	-0.96959	-2
Ermp1	9.75	9.72	9.83	9.93	9.83	9.97	10.06	10.07	9.93	9.8	9.81	9.88182	0.112962	0.0195976	0.375305	0.00610809	1	YES	9.76667	9.88	10.0333	9.84667	0.602821	-0.189458	-0.686134	-0.00994397	0.904902	-0.208823	0.904902	5
Esco1	8.64	8.66	8.58	8.7	8.62	9.06	9.34	9.46	8.7	8.59	8.47	8.80182	0.31533	0.00766705	0.00401961	0.00241613	3	YES	8.62667	8.66	9.28667	8.58667	0.509394	-0.578857	-0.327519	-0.260679	0.995926	-0.407728	0.995926	5
Etfdh	8.38	8.36	8.38	8.18	8.22	8.38	8.42	8.33	8.32	8.42	8.43	8.34727	0.0774703	0.00735326	0.0176322	0.00871745	2	YES	8.37333	8.2	8.37667	8.39	0.618142	-0.511565	0.283046	-0.996815	0.307659	0.40611	-0.996815	-4
Sgpp2	9.41	9.57	9.33	8.78	8.71	9.44	9.32	9.2	8.59	8.98	9.39	9.15636	0.319382	0.675021	0.00889965	0.250168	1	YES	9.43667	8.745	9.32	8.98667	0.114364	-0.937784	0.664682	-0.796739	0.418178	-0.286122	-0.937784	-2
Evi2a	7.76	7.7	7.65	7.59	7.61	8.31	8.33	8.37	7.82	7.68	7.74	7.86909	0.293272	4.68114e-06	1.03095e-05	0.000104007	3	YES	7.70333	7.6	8.33667	7.74667	0.677376	-0.602112	-0.287463	-0.494704	0.982723	-0.200556	0.982723	5
Ezr	8.51	8.66	8.54	8.79	8.62	9.12	9.23	8.93	8.51	8.6	8.68	8.74455	0.236003	0.0191336	0.0334242	0.00245251	1	YES	8.57	8.705	9.09333	8.59667	0.495302	-0.431649	-0.472011	-0.0999147	0.970436	-0.39851	0.970436	5
F3	8.81	8.83	8.99	9.08	9.02	9.79	9.73	9.49	9.07	9.19	9.41	9.21909	0.323348	0.000686582	0.147003	0.00766901	2	YES	8.87667	9.05	9.67	9.22333	0.818869	-0.231542	-0.642321	-0.303228	0.909683	0.0358656	0.909683	5
Slc16a1	9.43	9.28	9.65	9.16	8.96	9.62	9.46	9.56	9.28	9.23	9.16	9.34455	0.207512	0.13788	0.00227027	0.661675	1	YES	9.45333	9.06	9.54667	9.22333	0.335752	-0.937489	0.40028	-0.787973	0.682239	-0.294546	-0.937489	-2
Faf2	9.3	9.27	9.28	9.35	9.3	9.42	9.41	9.37	9.27	9.33	9.21	9.31909	0.061119	0.231052	0.102362	0.00816639	1	YES	9.28333	9.325	9.4	9.27	0.304272	-0.435849	-0.413065	0.0617224	0.91634	-0.564997	0.91634	5
Fam107a	11.34	11.05	10.92	11.09	10.98	12.11	12.56	12.21	11.19	11.49	12.09	11.5482	0.55772	0.00208692	0.0738816	0.127622	1	YES	11.1033	11.035	12.2933	11.59	0.867771	-0.383742	-0.461769	-0.540246	0.904876	0.097139	0.904876	5
Slc25a19	6.62	6.71	6.76	6.4	6.41	6.77	6.63	6.7	6.45	6.43	6.64	6.59273	0.136986	0.329174	0.00186926	0.358766	1	YES	6.69667	6.405	6.7	6.50667	0.207557	-0.958716	0.545907	-0.785573	0.561124	-0.321457	-0.958716	-2
Fam134b	8.67	8.66	8.64	8.37	8.57	8.8	8.81	8.7	8.71	8.82	8.9	8.69545	0.1376	0.00259637	0.183403	0.0565211	1	YES	8.65667	8.47	8.77	8.81	0.859178	-0.277969	-0.0875376	-0.904555	0.408509	0.583584	-0.904555	-4
Slu7	11.43	11.43	11.37	11.33	11.06	11.45	11.5	11.43	11.3	11.32	11.28	11.3545	0.114682	0.147336	0.00559515	0.581353	1	YES	11.41	11.195	11.46	11.3	0.378528	-0.915793	0.387738	-0.824824	0.669729	-0.232643	-0.915793	-2
Fam214a	8.94	8.71	9.07	9.36	9.31	9.17	9.14	9.25	9.2	9.38	9.24	9.16091	0.187445	0.163996	0.00799696	0.0452385	1	YES	8.90667	9.335	9.18667	9.27333	0.333098	0.785705	-0.946892	0.562263	0.0396373	0.344992	-0.946892	-3
Sntg1	9.86	9.92	9.83	9.84	9.61	9.88	9.95	10.03	9.73	9.79	9.64	9.82545	0.121308	0.487456	0.00947575	0.43583	1	YES	9.87	9.725	9.95333	9.72	0.197648	-0.954599	0.308346	-0.536571	0.79393	-0.565706	-0.954599	-2
Fam84a	9.95	9.99	9.64	10.19	9.91	9.3	9.12	9.65	9.57	9.76	9.46	9.68545	0.302876	0.00718083	0.135871	0.850236	1	YES	9.86	10.05	9.35667	9.59667	-0.911065	0.409503	0.317068	0.734939	-0.789922	-0.262085	-0.911065	-1
Sptlc2	9.37	9.61	9.65	8.94	8.93	9.68	9.33	9.71	8.96	8.91	9.45	9.32182	0.314551	0.461839	0.00429929	0.601507	1	YES	9.54333	8.935	9.57333	9.10667	0.182853	-0.974713	0.531341	-0.742482	0.59416	-0.383019	-0.974713	-2
Srxn1	9.4	9.48	9.4	9.3	9.15	9.67	9.52	9.52	9.22	9.4	9.31	9.39727	0.141748	0.0564593	0.00244282	0.578166	1	YES	9.42667	9.225	9.57	9.31	0.44051	-0.890666	0.194923	-0.70358	0.833529	-0.324872	-0.890666	-2
Stac2	8.61	8.95	8.83	8.5	8.01	9.01	8.95	8.82	7.98	8.46	8.68	8.61818	0.341036	0.452389	0.00988392	0.971227	1	YES	8.79667	8.255	8.92667	8.37333	0.22116	-0.975182	0.429336	-0.68471	0.696707	-0.441334	-0.975182	-2
Svip	7.98	7.98	8.04	7.6	7.68	8.05	8.26	8.03	7.8	7.85	7.86	7.92091	0.178145	0.0123719	0.00023866	0.398716	1	YES	8	7.64	8.11333	7.83667	0.434774	-0.892923	0.33199	-0.834024	0.699069	-0.197035	-0.892923	-2
Fbxo7	7.96	7.95	7.99	7.86	7.93	8.05	8.03	8.09	8	7.91	7.87	7.96727	0.0696864	0.0621185	0.00790808	0.32302	1	YES	7.96667	7.895	8.05667	7.92667	0.501425	-0.831129	0.0515544	-0.63055	0.908151	-0.329155	0.908151	5
Fcer1g	7.07	7.05	6.69	6.9	7.01	9.28	8.11	7.98	7.08	7.4	7.82	7.49	0.719987	0.0081701	0.10898	0.0987688	1	YES	6.93667	6.955	8.45667	7.43333	0.80987	-0.407299	-0.476158	-0.458999	0.946466	-0.0113092	0.946466	5
Fcgr3	7.09	7.15	7.17	7.07	7.43	8.24	8.05	7.94	7.21	7.44	7.82	7.51	0.406984	0.00241971	0.106123	0.0288343	1	YES	7.13667	7.25	8.07667	7.49	0.813031	-0.326131	-0.559571	-0.379236	0.936155	0.002652	0.936155	5
Fgf14	12.31	12.17	12.04	12.09	12.07	11.12	11.2	10.97	10.87	11.1	11.15	11.5536	0.542105	2.38184e-06	0.358084	0.816884	1	YES	12.1733	12.08	11.0967	11.04	-0.99735	-0.0706783	0.626601	0.525039	-0.544989	-0.606651	-0.99735	-1
Fgfr1	8.29	8.46	8.46	8.6	8.86	8.8	8.7	8.6	8.6	8.53	8.54	8.58545	0.153467	0.365818	0.193805	0.0078125	1	YES	8.40333	8.73	8.7	8.55667	0.237477	0.353007	-0.863407	0.589192	0.45579	-0.181575	-0.863407	-3
Fgfr2	7.9	8.01	8.01	7.91	7.84	8.23	8.27	8.24	8.05	7.89	7.74	8.00818	0.167539	0.0362539	0.00517866	0.0583949	1	YES	7.97333	7.875	8.24667	7.89333	0.490146	-0.759026	-0.0921726	-0.473799	0.968621	-0.402649	0.968621	5
Syt2	8.71	8.8	8.58	8.23	7.77	8.34	8.45	8.4	7.79	8.07	8.39	8.32091	0.320892	0.432956	0.00607133	0.184572	1	YES	8.69667	8	8.39667	8.08333	-0.196646	-0.916672	0.843641	-0.616574	0.21484	-0.441907	-0.916672	-2
Fhod3	8.65	8.67	8.69	8.39	8.19	8.79	8.71	8.71	8.38	8.57	8.62	8.57909	0.173962	0.0301417	0.0010501	0.175719	1	YES	8.67	8.29	8.73667	8.52333	0.437678	-0.865629	0.387463	-0.89285	0.612079	-0.106693	-0.89285	-4
Fkbp15	7.92	7.95	8.01	7.92	8.08	8.2	8.11	8.09	8.11	8.17	8.16	8.06545	0.0960458	0.00359902	0.497501	0.731096	1	YES	7.96	8	8.13333	8.14667	0.983078	0.163846	-0.709476	-0.425685	0.520282	0.614879	0.983078	1
Fkbp1a	11.28	11.31	11.12	11.54	11.38	11.06	11.12	11.06	11.21	11.26	11.08	11.22	0.14529	0.00484954	0.0184351	0.298671	1	YES	11.2367	11.46	11.08	11.1833	-0.779688	0.587765	-0.0138509	0.914157	-0.664842	-0.235465	0.914157	4
Fkbp2	11.48	11.42	11.25	11.69	11.54	11.47	11.57	11.67	10.96	11.34	11.04	11.4027	0.22692	0.111771	0.235054	0.00536255	1	YES	11.3833	11.615	11.57	11.1133	-0.398877	-0.284912	-0.108444	0.569028	0.437433	-0.898016	-0.898016	-6
Tceanc2	6.81	6.7	6.73	6.63	6.61	6.84	6.89	6.84	6.54	6.7	6.69	6.72545	0.104391	0.10772	0.00220323	0.269694	1	YES	6.74667	6.62	6.85667	6.64333	0.355222	-0.905817	0.184579	-0.594754	0.861369	-0.451193	-0.905817	-2
Tcp11l1	9.71	9.68	9.82	9.55	9.64	9.75	9.95	9.8	9.52	9.62	9.63	9.69727	0.120461	0.3765	0.00542197	0.329804	1	YES	9.73667	9.595	9.83333	9.59	0.224337	-0.942214	0.270816	-0.529858	0.817159	-0.558117	-0.942214	-2
Fli1	6.96	6.76	6.93	6.78	6.79	7.35	7.08	7.24	6.93	6.96	7.03	6.98273	0.177666	0.00293164	0.0216723	0.241106	1	YES	6.88333	6.785	7.22333	6.97333	0.811884	-0.53528	-0.294257	-0.643226	0.912346	0.0251376	0.912346	5
Flna	7.34	7.34	7.37	7.52	7.65	7.52	7.51	7.38	7.55	7.61	7.52	7.48273	0.103405	0.239205	0.00315336	0.0903547	1	YES	7.35	7.585	7.47	7.56	0.257913	0.882335	-0.885601	0.587788	-0.133232	0.431045	-0.885601	-3
Tdp2	7.8	7.76	7.78	7.64	7.64	7.69	7.84	7.78	7.73	7.71	7.68	7.73182	0.0629312	0.326525	0.00684613	0.196575	1	YES	7.78	7.64	7.77	7.70667	0.25233	-0.905419	0.574162	-0.865527	0.471327	-0.179961	-0.905419	-2
Fnip2	6.82	6.93	7.02	7.24	7.07	7.29	7.22	7.25	7.12	7.14	7.12	7.11091	0.137606	0.0118148	0.278317	0.00511928	1	YES	6.92333	7.155	7.25333	7.12667	0.628431	0.218735	-0.920091	0.194442	0.667517	0.0581321	-0.920091	-3
Focad	9.26	9.29	9.23	9.45	9.37	9.23	9.32	9.31	9.31	9.35	9.29	9.31	0.0610514	0.225363	0.00886009	0.047946	1	YES	9.26	9.41	9.28667	9.31667	-0.2945	0.79515	-0.595104	0.935163	-0.323056	-0.017003	0.935163	4
Timm17a	11.4	11.33	11.3	11.21	11.24	11.34	11.49	11.39	11.25	11.28	11.33	11.3236	0.0774917	0.102297	0.00894193	0.980708	1	YES	11.3433	11.225	11.4067	11.2867	0.464461	-0.885572	0.239553	-0.775866	0.783017	-0.246704	-0.885572	-2
Fos	7.29	7.97	7.95	7.95	7.97	7.23	7.11	6.96	7.7	7.25	6.95	7.48455	0.405628	0.00929633	0.283989	0.950798	1	YES	7.73667	7.96	7.1	7.3	-0.950481	0.310311	0.359727	0.737794	-0.718044	-0.379477	-0.950481	-1
Fosl2	7.43	7.66	7.3	7.55	7.56	7.1	6.94	6.79	7.18	7.47	6.93	7.26455	0.281663	0.00735289	0.191503	0.524363	1	YES	7.46333	7.555	6.94333	7.19333	-0.91963	0.356378	0.420543	0.641354	-0.832054	-0.229844	-0.91963	-1
Foxn3	8.18	8.14	8.12	8.21	8.19	8.61	8.48	8.31	8.26	8.31	8.32	8.28455	0.141637	0.00487226	0.294158	0.0665514	1	YES	8.14667	8.2	8.46667	8.29667	0.855703	-0.239597	-0.620515	-0.367566	0.897177	0.0909034	0.897177	5
Tmem196	9.5	9.43	9.43	9.08	8.85	9.51	9.34	9.36	9	9.18	9.24	9.26545	0.206458	0.36635	0.000658635	0.125717	1	YES	9.45333	8.965	9.40333	9.14	0.157329	-0.946071	0.618881	-0.800549	0.473547	-0.291879	-0.946071	-2
Tmem62	8.3	8.4	8.26	8.17	8.12	8.34	8.36	8.41	8.15	8.17	8.33	8.27364	0.100388	0.195417	0.00618944	0.806125	1	YES	8.32	8.145	8.37	8.21667	0.346806	-0.935901	0.375771	-0.776229	0.704914	-0.304457	-0.935901	-2
Fuca1	7.92	7.98	8.1	8.02	8.12	8.59	8.31	8.4	7.99	8.14	8.01	8.14364	0.197405	0.0147721	0.0420559	0.00897584	1	YES	8	8.07	8.43333	8.04667	0.59369	-0.458541	-0.45981	-0.225725	0.989288	-0.303753	0.989288	5
Fxyd1	10.19	10	10.44	10.06	9.96	11.33	10.99	10.86	10.02	10.26	10.49	10.4182	0.437759	0.00446032	0.00698992	0.0577704	2	YES	10.21	10.01	11.06	10.2567	0.683634	-0.625453	-0.250734	-0.538659	0.972945	-0.183552	0.972945	5
Fyb	6.02	5.9	6.07	6.04	6.03	6.79	6.71	6.6	6.05	6.1	6.35	6.24182	0.301174	0.00045387	0.00802987	0.0038821	3	YES	5.99667	6.035	6.7	6.16667	0.741219	-0.439405	-0.467235	-0.388651	0.974617	-0.118731	0.974617	5
Tpgs2	10.43	10.49	10.41	10.3	10.27	10.4	10.35	10.4	10.27	10.37	10.39	10.3709	0.0654293	0.976445	0.00828036	0.066407	1	YES	10.4433	10.285	10.3833	10.3433	-0.00721631	-0.858741	0.795771	-0.787438	0.195818	-0.204151	-0.858741	-2
Galnt1	9.49	9.51	9.58	9.69	9.6	9.94	9.96	10	9.6	9.68	9.77	9.71091	0.174223	0.000317348	0.0582353	0.000902375	2	YES	9.52667	9.645	9.96667	9.68333	0.740412	-0.255403	-0.638981	-0.215973	0.933895	-0.0789417	0.933895	5
Tprkb	10.34	10.29	10.31	10.21	10.21	10.39	10.47	10.3	10.25	10.31	10.24	10.3018	0.0745676	0.0784625	0.00950128	0.799387	1	YES	10.3133	10.21	10.3867	10.2667	0.502026	-0.862454	0.170934	-0.750623	0.824943	-0.245253	-0.862454	-2
Gatm	11.42	11.55	11.49	11.34	11.25	12.22	12.38	12.34	11.68	11.71	11.86	11.7491	0.383654	3.60653e-06	0.000117211	0.00684228	3	YES	11.4867	11.295	12.3133	11.75	0.835919	-0.492421	-0.338272	-0.626964	0.906871	0.0583661	0.906871	5
Trmt2b	7.36	7.4	7.28	7.3	7.11	7.44	7.44	7.43	7.08	7.16	7.28	7.29818	0.125974	0.574685	0.0046549	0.259325	1	YES	7.34667	7.205	7.43667	7.17333	0.136649	-0.948734	0.304307	-0.462095	0.791197	-0.633408	-0.948734	-2
Gdf11	6.99	7.09	6.93	7.21	7.07	7.36	7.3	7.5	7.44	7.23	7.14	7.20545	0.174114	0.00797118	0.890349	0.113075	1	YES	7.00333	7.14	7.38667	7.27	0.896197	0.0349168	-0.792929	-0.241911	0.752611	0.282229	0.896197	1
Gfap	11.4	10.72	11.61	10.92	11.18	16.83	16.5	15.45	12.31	12.68	14.67	13.1155	2.20478	0.000186938	0.0148072	0.0254681	1	YES	11.2433	11.05	16.26	13.22	0.857709	-0.385889	-0.468555	-0.521842	0.914142	0.0762551	0.914142	5
Tspan17	9.83	9.8	9.88	9.34	9.33	9.84	9.6	9.76	9.13	9.49	9.64	9.60364	0.239214	0.926296	0.00373377	0.357411	1	YES	9.83667	9.335	9.73333	9.42	-0.021912	-0.97409	0.705002	-0.6797	0.419781	-0.445083	-0.97409	-2
Gjc3	12.06	12.17	12.01	11.17	11.65	12.33	12.38	12.43	11.9	11.75	12.15	12	0.353836	0.00642886	0.00125407	0.332989	2	YES	12.08	11.41	12.38	11.9333	0.585902	-0.794645	0.212275	-0.888817	0.705301	-0.0287599	-0.888817	-4
Ttc9	9.62	9.87	9.55	9.01	9.11	9.83	9.75	9.63	9.02	9.32	9.52	9.47545	0.300132	0.222004	0.00146051	0.447726	1	YES	9.68	9.06	9.73667	9.28667	0.253009	-0.95548	0.493217	-0.785366	0.610076	-0.317927	-0.95548	-2
Gldc	7.19	7.24	7.16	7.35	7.22	7.4	7.59	7.48	7.27	7.15	7.3	7.30455	0.132758	0.0353369	0.134146	0.0094115	1	YES	7.19667	7.285	7.49	7.24	0.552159	-0.359459	-0.545578	-0.0919995	0.960646	-0.323068	0.960646	5
Glra3	8.33	8.37	8.46	9.23	8.95	7.85	7.92	8.13	8.57	8.58	7.96	8.39545	0.411347	0.00400266	0.00466852	0.30488	2	YES	8.38667	9.09	7.96667	8.37	-0.70506	0.684444	-0.0952203	0.909354	-0.695108	-0.119025	0.909354	4
Glt25d1	7.56	7.63	7.61	7.77	7.74	7.6	7.6	7.56	7.66	7.66	7.63	7.63818	0.063792	0.00743511	0.000238175	0.023539	2	YES	7.6	7.755	7.58667	7.65	-0.447019	0.824781	-0.418027	0.9342	-0.534348	0.0181751	0.9342	4
Gltp	8.83	8.85	8.59	8.89	8.73	9.43	9.26	9.17	8.7	8.73	8.83	8.91	0.2502	0.0139981	0.013141	0.00498341	1	YES	8.75667	8.81	9.28667	8.75333	0.529659	-0.537119	-0.374711	-0.236886	0.994923	-0.383325	0.994923	5
Glud1	12.63	12.62	12.79	12.76	12.54	13.1	13.16	13.21	12.82	12.91	13.02	12.8691	0.218817	0.000474986	0.0611508	0.126715	1	YES	12.68	12.65	13.1567	12.9167	0.908435	-0.32997	-0.48215	-0.56682	0.863166	0.185804	0.908435	1
Gna12	9.84	9.9	9.8	9.79	9.9	10.3	10.11	10.13	9.83	9.96	10.01	9.96091	0.154476	0.00477183	0.0478343	0.0501496	1	YES	9.84667	9.845	10.18	9.93333	0.7705	-0.453773	-0.441332	-0.448365	0.965304	-0.0756067	0.965304	5
Gna13	9.67	9.84	9.77	9.87	9.84	10.21	10.19	9.99	10.03	9.84	10.02	9.93364	0.161992	0.00534603	0.570051	0.066085	1	YES	9.76	9.855	10.13	9.96333	0.869829	-0.130323	-0.701674	-0.302717	0.852158	0.152234	0.869829	1
Gnb2l1	7.75	7.82	7.79	7.81	7.82	8.02	7.94	8.13	7.87	7.88	7.93	7.88727	0.106523	0.00247352	0.164969	0.0502338	1	YES	7.78667	7.815	8.03	7.89333	0.852324	-0.287052	-0.578779	-0.4054	0.910238	0.0739409	0.910238	5
Gng12	10.74	10.85	10.75	10.73	10.61	10.98	10.99	11.06	10.69	10.7	10.85	10.8136	0.137594	0.00911688	0.00337913	0.117575	2	YES	10.78	10.67	11.01	10.7467	0.605001	-0.736523	-0.0987146	-0.599881	0.949179	-0.250583	0.949179	5
Ttl	9.79	9.83	9.7	9.66	9.39	9.85	9.72	9.8	9.43	9.55	9.54	9.66	0.153445	0.988939	0.00253246	0.771607	1	YES	9.77333	9.525	9.79	9.50667	-0.00312801	-0.997835	0.539981	-0.536369	0.61222	-0.615832	-0.997835	-2
Golph3l	8.93	8.83	8.89	8.97	8.86	9.03	9.14	9.1	9.03	9.19	9.06	9.00273	0.11177	0.00230061	0.684224	0.741437	1	YES	8.88333	8.915	9.09	9.09333	0.993229	0.0902936	-0.667773	-0.479109	0.563511	0.583371	0.993229	1
Gpam	8.95	8.82	9.03	8.95	8.95	10.02	9.8	9.46	9.07	9.18	9.39	9.23818	0.369048	0.00183066	0.0500343	0.040229	1	YES	8.93333	8.95	9.76	9.21333	0.815537	-0.396546	-0.48525	-0.456452	0.943141	-0.00143991	0.943141	5
Tubgcp4	8.93	9.02	8.87	8.84	8.7	9.06	8.99	8.99	8.81	8.78	8.9	8.89909	0.106212	0.152864	0.00379674	0.877138	1	YES	8.94	8.77	9.01333	8.83	0.352837	-0.935019	0.315752	-0.723173	0.763915	-0.356494	-0.935019	-2
Txnl4a	7.26	7.31	7.24	6.92	7.07	7.28	7.22	7.18	7.01	7.05	7.21	7.15909	0.120639	0.600007	0.00325388	0.184978	1	YES	7.27	6.995	7.22667	7.09	0.118136	-0.941275	0.657855	-0.794266	0.429036	-0.292624	-0.941275	-2
Gpm6b	13.43	13.45	13.59	13.52	13.55	13.68	13.75	13.7	13.61	13.64	13.6	13.5927	0.0955454	0.0021745	0.474787	0.0674735	1	YES	13.49	13.535	13.71	13.6167	0.899496	-0.144118	-0.674261	-0.364388	0.840674	0.197974	0.899496	1
Gpr137b	8.81	8.65	8.69	8.69	8.54	9.43	9.13	9	8.71	8.68	8.81	8.83091	0.247219	0.00995529	0.0130425	0.0745568	1	YES	8.71667	8.615	9.18667	8.73333	0.667085	-0.629289	-0.252033	-0.51825	0.978674	-0.208391	0.978674	5
Gpr165	7.72	7.81	7.98	7.98	8.06	7.41	7.53	7.38	7.9	8.13	7.71	7.78273	0.245693	0.0224987	0.0066881	0.136943	1	YES	7.83667	8.02	7.44	7.91333	-0.574103	0.748995	0.0899987	0.572918	-0.954864	0.291947	-0.954864	-5
Gpr37	9.24	9.19	9.25	9.24	9.31	9.43	9.45	9.45	9.28	9.13	9.23	9.29091	0.103173	0.0348793	0.0183281	0.00223977	1	YES	9.22667	9.275	9.44333	9.21333	0.422644	-0.495357	-0.396194	-0.0918332	0.968184	-0.480156	0.968184	5
Gpr37l1	11.38	11.55	11.49	11.63	11.4	12.53	12.22	11.92	11.55	11.91	11.77	11.7591	0.344396	0.00587797	0.123847	0.07597	1	YES	11.4733	11.515	12.2233	11.7433	0.820592	-0.367659	-0.514124	-0.433414	0.93866	0.00887813	0.93866	5
Ugp2	9.86	9.79	9.82	9.77	9.7	9.88	10.01	10.06	9.61	9.79	9.47	9.79636	0.15899	0.711853	0.00911195	0.0673597	1	YES	9.82333	9.735	9.98333	9.62333	0.0918112	-0.851628	0.140743	-0.246758	0.842632	-0.736618	-0.851628	-2
Gprc5b	10.69	10.61	10.52	10.37	10.45	11.41	11.19	10.96	10.51	10.79	10.67	10.7427	0.308783	0.00284227	0.00557311	0.113335	2	YES	10.6067	10.41	11.1867	10.6567	0.718832	-0.631876	-0.21755	-0.612486	0.947177	-0.117142	0.947177	5
Vamp1	11.48	11.44	11.16	10.78	10.5	11.36	11.3	11.09	10.52	10.86	11.19	11.0618	0.332998	0.714091	0.00530538	0.280823	1	YES	11.36	10.64	11.25	10.8567	0.0915467	-0.955519	0.660682	-0.766391	0.442657	-0.336948	-0.955519	-2
Grb2	9.8	9.82	9.89	10.1	10.04	9.95	10.05	10.01	10.01	10.03	9.91	9.96455	0.0936496	0.256875	0.0132697	0.00583085	1	YES	9.83667	10.07	10.0033	9.98333	0.234798	0.626128	-0.926332	0.65521	0.203341	0.0677804	-0.926332	-3
Xkr6	8.07	8.01	8.15	8.03	7.84	8.12	8.11	8.04	7.91	7.93	7.96	8.01545	0.0924774	0.893538	0.00936111	0.863445	1	YES	8.07667	7.935	8.09	7.93333	0.0390271	-0.997978	0.52468	-0.569745	0.627685	-0.58262	-0.997978	-2
Zbtb43	8.35	8.4	8.32	8.29	8.15	8.32	8.4	8.47	8.29	8.16	8.2	8.30455	0.0973619	0.676855	0.00712732	0.623239	1	YES	8.35667	8.22	8.39667	8.21667	0.113973	-0.984311	0.424724	-0.556328	0.711861	-0.580256	-0.984311	-2
Gria1	13.54	13.41	13.57	14.16	14.21	13.2	13.44	13.55	14.01	13.74	13.41	13.6582	0.316366	0.0451385	0.00383781	0.176572	1	YES	13.5067	14.185	13.3967	13.72	-0.475876	0.828989	-0.373497	0.92299	-0.583738	0.0342438	0.92299	4
Zfp449	7.22	7.37	7.35	7.22	7.18	7.36	7.43	7.4	7.2	7.14	7.24	7.28273	0.0958304	0.296929	0.00232933	0.227452	1	YES	7.31333	7.2	7.39667	7.19333	0.226813	-0.936836	0.256208	-0.518109	0.825558	-0.563657	-0.936836	-2
Znfx1	8.67	8.78	8.76	8.43	8.49	8.74	8.67	8.59	8.41	8.62	8.61	8.61545	0.121533	0.874113	0.0058145	0.16632	1	YES	8.73667	8.46	8.66667	8.54667	0.0390494	-0.929376	0.725955	-0.771045	0.347196	-0.302105	-0.929376	-2
Grm5	12.16	12.4	12.22	12.88	12.65	12	12.12	12.3	12.64	12.53	12.2	12.3727	0.258952	0.082119	0.00596879	0.402104	1	YES	12.26	12.765	12.14	12.4567	-0.452997	0.868978	-0.355162	0.878237	-0.648247	0.125172	0.878237	4
Gsap	6.75	6.97	7.02	6.8	6.9	7.46	7.26	7.17	6.96	7.04	7.17	7.04545	0.198007	0.00675952	0.0920248	0.29322	1	YES	6.91333	6.85	7.29667	7.05667	0.859395	-0.441836	-0.389649	-0.602695	0.899838	0.0925067	0.899838	5
Gsn	7.59	7.61	7.56	7.58	7.54	8.05	8.12	7.87	7.58	7.56	7.59	7.69545	0.203039	0.00146066	0.00113564	0.00225799	3	YES	7.58667	7.56	8.01333	7.57667	0.582466	-0.608742	-0.295831	-0.376742	0.998746	-0.326173	0.998746	5
Zw10	7.66	7.74	7.59	7.45	7.5	7.64	7.65	7.57	7.58	7.55	7.5	7.58455	0.0803813	0.711012	0.00462638	0.128406	1	YES	7.66333	7.475	7.62	7.54333	0.0866098	-0.918063	0.703392	-0.8034	0.356696	-0.256688	-0.918063	-2
Gucy1a2	11.33	11.37	11.29	11.55	11.45	11.12	11.19	11.27	11.31	11.32	11.14	11.3036	0.121451	0.00452791	0.0396716	0.286723	1	YES	11.33	11.5	11.1933	11.2567	-0.82879	0.508906	0.0503686	0.906635	-0.638003	-0.319001	0.906635	4
Gusb	5.95	6.04	5.95	5.95	5.96	6.91	6.68	6.58	6.07	6.09	6.29	6.22455	0.327535	0.000284825	0.00377403	0.00590957	3	YES	5.98	5.955	6.72333	6.15	0.756341	-0.482285	-0.413405	-0.459942	0.9703	-0.0969525	0.9703	5
Gyg	7.78	7.8	7.8	7.99	8	8	7.91	8	7.94	7.9	7.93	7.91364	0.0814943	0.0266941	0.00442182	0.000301012	2	YES	7.79333	7.995	7.97	7.92333	0.337623	0.498396	-0.943694	0.55384	0.368195	0.0216585	-0.943694	-3
H1f0	8.98	8.84	8.76	9.02	9.06	9.07	9.1	9.05	9	8.95	8.93	8.97818	0.0987023	0.137257	0.429198	0.00774141	1	YES	8.86	9.04	9.07333	8.96	0.40522	0.20261	-0.86563	0.397722	0.631676	-0.163768	-0.86563	-3
Abcb6	6.67	6.62	6.78	6.79	6.9	6.64	6.54	6.66	6.76	6.84	6.76	6.72364	0.101469	0.146974	0.00541969	0.831058	1	YES	6.69	6.845	6.61333	6.78667	-0.379771	0.923642	-0.284227	0.72275	-0.782302	0.34378	0.923642	2
H2-K1	6.57	6.45	6.48	6.43	6.4	7.09	6.92	6.81	6.49	6.51	6.75	6.62727	0.219051	0.00322454	0.0154511	0.0912047	1	YES	6.5	6.415	6.94	6.58333	0.761046	-0.55254	-0.316602	-0.562179	0.95462	-0.07584	0.95462	5
H2-L	7.21	7.13	7.22	7.07	7.06	7.9	7.73	7.56	7.07	7.31	7.44	7.33636	0.273771	0.0029737	0.0110842	0.0877923	1	YES	7.18667	7.065	7.73	7.27333	0.747309	-0.57498	-0.291785	-0.571133	0.955715	-0.0927971	0.955715	5
Hadh	7.79	7.74	8.12	7.6	7.63	8.16	8.16	8.23	7.81	7.96	7.77	7.90636	0.217685	0.010294	0.00547758	0.668367	1	YES	7.88333	7.615	8.18333	7.84667	0.657752	-0.748476	0.00357135	-0.763077	0.860694	-0.101188	0.860694	5
Hadhb	9.72	9.58	9.91	9.57	9.35	10.01	10.05	10.27	9.71	9.72	9.87	9.79636	0.246623	0.00513777	0.00813152	0.706058	2	YES	9.73667	9.46	10.11	9.76667	0.737024	-0.671993	-0.0792637	-0.771779	0.855214	-0.00417178	0.855214	5
Acvr2a	10.38	10.73	10.45	11.32	11.1	10.44	10.5	10.5	11.07	11.1	10.71	10.7545	0.319385	0.193187	0.000658385	0.331885	1	YES	10.52	11.21	10.48	10.96	-0.237013	0.956226	-0.514328	0.788008	-0.589826	0.316147	0.956226	2
Hapln2	7.45	7.49	7.41	7.31	7.13	7.74	7.85	7.78	7.53	7.22	7.41	7.48364	0.21881	0.00511828	0.00154141	0.212367	2	YES	7.45	7.22	7.79	7.38667	0.6109	-0.763625	-0.0324858	-0.672921	0.914244	-0.208838	0.914244	5
Havcr2	5.46	5.4	5.49	5.36	5.41	6.91	6.64	6.32	5.39	5.59	6.35	5.84727	0.557235	0.00480219	0.0499136	0.0821007	1	YES	5.45	5.385	6.62333	5.77667	0.793347	-0.462152	-0.419991	-0.496087	0.953639	-0.0375602	0.953639	5
Hbb-bs	7.03	7.1	6.52	6.12	6.06	7.25	7.28	8.41	6.71	6.13	6.34	6.81364	0.668978	0.0781737	0.00549108	0.403473	1	YES	6.88333	6.09	7.64667	6.39333	0.453256	-0.869685	0.127573	-0.650948	0.876653	-0.353278	0.876653	5
Hbp1	8.49	8.63	8.52	8.63	8.54	8.85	9.09	8.81	8.73	8.69	8.78	8.70545	0.166699	0.00316832	0.258414	0.102106	1	YES	8.54667	8.585	8.91667	8.73333	0.890467	-0.249102	-0.590154	-0.438069	0.877791	0.150431	0.890467	1
Hccs	7.63	7.59	7.59	7.58	7.53	7.71	7.64	7.69	7.59	7.64	7.61	7.61818	0.048956	0.00756741	0.0159439	0.629966	1	YES	7.60333	7.555	7.68	7.61333	0.757208	-0.645029	-0.124136	-0.750212	0.868951	0.00539721	0.868951	5
Adarb2	8.16	8.17	8.18	8.49	8.42	8.35	8.15	8.39	8.45	8.49	8.35	8.32727	0.13053	0.340482	0.00399467	0.17092	1	YES	8.17	8.455	8.29667	8.43	0.222736	0.916504	-0.849582	0.592388	-0.208706	0.4659	0.916504	2
Hdgf	8.64	8.63	8.61	8.54	8.58	8.65	8.64	8.61	8.63	8.67	8.68	8.62545	0.0379865	0.00608054	0.189354	0.0115689	1	YES	8.62667	8.56	8.63333	8.66	0.724286	-0.271607	0.104542	-0.940875	0.209083	0.62725	-0.940875	-4
Hdhd2	9.79	9.79	9.95	9.75	9.65	10.01	10	10.2	9.85	9.82	9.86	9.87909	0.14444	0.00833506	0.00833506	0.43986	2	YES	9.84333	9.7	10.07	9.84333	0.698307	-0.698307	-0.0908035	-0.715532	0.897138	-0.0908035	0.897138	5
Heatr5a	6.75	6.8	6.87	6.62	6.75	7.17	7.06	7.04	6.71	6.77	6.96	6.86364	0.163611	0.00825166	0.0096595	0.212491	2	YES	6.80667	6.685	7.09	6.81333	0.693703	-0.671234	-0.163771	-0.637248	0.938846	-0.137827	0.938846	5
Hexa	9.31	9.49	9.46	9.44	9.55	11	10.27	10.42	9.43	9.68	9.99	9.82182	0.510914	0.00399979	0.0434771	0.0220916	1	YES	9.42	9.495	10.5633	9.7	0.740001	-0.432658	-0.474769	-0.37971	0.97436	-0.119881	0.97436	5
Hexb	11.16	11.2	11.7	11.33	11.32	14.12	13.55	13.72	11.82	11.7	12.91	12.23	1.06902	0.00039483	0.0138506	0.016133	1	YES	11.3533	11.325	13.7967	12.1433	0.812701	-0.419017	-0.461061	-0.477365	0.9449	-0.00647356	0.9449	5
Adcyap1r1	10.07	10.2	10.02	10.14	10.4	10	9.95	9.85	10.14	10.38	10.24	10.1264	0.164	0.24021	0.00976154	0.330452	1	YES	10.0967	10.27	9.93333	10.2533	-0.330129	0.904797	-0.176481	0.557681	-0.868288	0.487088	0.904797	2
Hif1a	10.77	10.74	10.77	10.99	10.97	11.07	10.97	10.95	10.97	10.96	10.79	10.9045	0.108323	0.0791612	0.146245	0.00592324	1	YES	10.76	10.98	10.9967	10.9067	0.43703	0.34784	-0.932037	0.427398	0.530386	-0.0257469	-0.932037	-3
Hist1h1c	6.13	6.15	6.32	6.38	5.96	7.04	6.95	6.9	5.88	6.42	6.13	6.38727	0.386102	0.0176961	0.00922727	0.0129751	1	YES	6.2	6.17	6.96333	6.14333	0.535949	-0.618402	-0.284228	-0.334632	0.998297	-0.379437	0.998297	5
Hist1h2bc	10.36	10.46	10.62	10.55	10.54	11.44	11.16	11.48	10.6	10.37	10.65	10.7482	0.3921	0.00147235	0.00330882	0.00138051	3	YES	10.48	10.545	11.36	10.54	0.601112	-0.518674	-0.398614	-0.29549	0.997527	-0.303423	0.997527	5
Hist1h2bn	9.35	9.16	9.3	9.21	9.04	9.75	9.59	9.93	9.13	9.25	9.36	9.37	0.263266	0.0065196	0.00448247	0.055512	2	YES	9.27	9.125	9.75667	9.24667	0.630027	-0.678358	-0.190344	-0.537149	0.973644	-0.246152	0.973644	5
Hist1h4i	7.13	7.11	7.27	7.33	7.35	7.73	7.67	7.89	7.01	7.29	7.08	7.35091	0.27688	0.0251575	0.0102128	0.000530449	1	YES	7.17	7.34	7.76333	7.12667	0.377575	-0.463688	-0.413039	-0.0229466	0.94846	-0.512474	0.94846	5
Adrbk2	9.68	9.91	9.82	10.12	10.03	9.75	9.82	9.9	10	10.16	9.97	9.92364	0.143164	0.922864	0.0038885	0.670101	1	YES	9.80333	10.075	9.82333	10.0433	-0.0235923	0.994247	-0.620729	0.647972	-0.527328	0.500086	0.994247	2
Aff2	9.14	9.25	9.08	9.43	9.31	9.26	9.25	9.16	9.31	9.31	9.31	9.25545	0.0932605	0.93398	0.00618102	0.146831	1	YES	9.15667	9.37	9.22333	9.31	0.0204679	0.921057	-0.768115	0.744481	-0.295429	0.319063	0.921057	2
Ahi1	12.11	12.23	12.5	12.88	12.89	12.09	12.17	12.25	12.8	12.84	12.25	12.4555	0.317271	0.199682	0.00439418	0.591297	1	YES	12.28	12.885	12.17	12.63	-0.321555	0.938235	-0.429792	0.801091	-0.653589	0.282289	0.938235	2
Hnrnph3	9.99	9.9	10.04	10.13	10.06	10.14	10.09	10.17	10.16	10.18	10.16	10.0927	0.0841093	0.00594885	0.0361461	0.190503	1	YES	9.97667	10.095	10.1333	10.1667	0.795611	0.528472	-0.935457	0.0167645	0.325231	0.593462	-0.935457	-3
Hnrnpm	11.56	11.65	11.57	11.66	11.67	11.67	11.68	11.75	11.72	11.71	11.76	11.6727	0.0612136	0.00778737	0.0652966	0.400563	1	YES	11.5933	11.665	11.7	11.73	0.842256	0.498812	-0.892294	-0.0802592	0.316316	0.656237	-0.892294	-3
Hnrnpul1	11.17	11.19	11.12	11.25	11.35	11.33	11.32	11.31	11.32	11.42	11.33	11.2827	0.0853965	0.00535978	0.0142344	0.0998421	1	YES	11.16	11.3	11.32	11.3567	0.726949	0.592743	-0.962092	0.122683	0.277651	0.561758	-0.962092	-3
Hpgds	6.88	6.75	6.9	6.87	7.03	8.03	7.57	7.76	7.17	7.16	7.59	7.24636	0.404863	0.000834248	0.153162	0.0399488	1	YES	6.84333	6.95	7.78667	7.30667	0.881775	-0.253228	-0.592637	-0.42555	0.885039	0.133147	0.885039	5
Hps3	8.46	8.46	8.45	8.57	8.61	8.71	8.63	8.6	8.59	8.56	8.6	8.56727	0.0772353	0.00325967	0.138864	0.00223015	2	YES	8.45667	8.59	8.64667	8.58333	0.659879	0.251954	-0.935135	0.173173	0.644204	0.117758	-0.935135	-3
Hrsp12	8.23	7.97	8.16	8.07	7.78	9.34	9.28	9.25	8.13	8.09	8.87	8.47	0.562559	0.00143578	0.00946011	0.0542143	2	YES	8.12	7.925	9.29	8.36333	0.768473	-0.53594	-0.336092	-0.551264	0.954943	-0.0675862	0.954943	5
Ak5	12.2	12.38	12.56	12.76	13.07	12.08	11.9	12.04	12.92	13.04	12.43	12.4891	0.395439	0.111138	0.00172959	0.375982	1	YES	12.38	12.915	12.0067	12.7967	-0.342362	0.922637	-0.232505	0.627831	-0.832864	0.437539	0.922637	2
Htra1	8.85	8.95	8.78	8.83	8.83	9.23	9.28	9.35	8.92	8.85	9	8.98818	0.193617	0.000457913	0.00229286	0.00549016	3	YES	8.86	8.83	9.28667	8.92333	0.710119	-0.537141	-0.362681	-0.457293	0.982918	-0.162944	0.982918	5
Akap11	13.3	13.31	13.36	13.76	13.62	13.28	13.47	13.54	13.67	13.68	13.42	13.4918	0.163919	0.96335	0.00705729	0.183405	1	YES	13.3233	13.69	13.43	13.59	0.0117827	0.93083	-0.755102	0.741497	-0.319728	0.333333	0.93083	2
Ankfn1	6.26	6.37	6.7	7.03	7.08	6.26	6.28	6.34	6.98	7.07	6.61	6.63455	0.33462	0.193388	0.000959859	0.936281	1	YES	6.44333	7.055	6.29333	6.88667	-0.255387	0.966727	-0.419184	0.71408	-0.697096	0.402201	0.966727	2
Apaf1	6.44	6.49	6.46	6.83	6.68	6.48	6.48	6.56	6.72	6.63	6.52	6.57182	0.120591	0.353309	0.00249849	0.089577	1	YES	6.46333	6.755	6.50667	6.62333	-0.195018	0.901497	-0.630949	0.856136	-0.41001	0.184823	0.901497	2
Ide	10.44	10.55	10.52	10.52	10.33	10.69	10.73	10.68	10.45	10.5	10.52	10.5391	0.114133	0.0122954	0.00777223	0.135989	1	YES	10.5033	10.425	10.7	10.49	0.63662	-0.701498	-0.147489	-0.587616	0.957509	-0.222404	0.957509	5
Ifnar2	8.3	8.21	8.42	8.33	8.31	8.94	8.74	8.69	8.36	8.55	8.66	8.50091	0.219605	0.00251621	0.128416	0.105512	1	YES	8.31	8.32	8.79	8.52333	0.875373	-0.328799	-0.520189	-0.490605	0.899853	0.110941	0.899853	5
Ifngr1	7.81	7.84	7.95	7.75	7.84	8.31	8.15	8.24	7.88	8.16	8.16	8.00818	0.189104	0.00180633	0.111612	0.491769	1	YES	7.86667	7.795	8.23333	8.06667	0.927856	-0.346432	-0.415411	-0.655985	0.815436	0.25596	0.927856	1
Ift80	7.84	7.82	7.78	7.82	7.71	7.97	7.94	8.03	7.79	7.85	7.86	7.85545	0.0877355	0.00430957	0.0108168	0.126253	1	YES	7.81333	7.765	7.98	7.83333	0.732519	-0.607835	-0.248953	-0.596887	0.950821	-0.10498	0.950821	5
Arhgap21	11.38	11.62	11.61	11.79	11.81	11.55	11.56	11.56	11.74	11.81	11.62	11.6409	0.128095	0.619662	0.00560737	0.405218	1	YES	11.5367	11.8	11.5567	11.7233	-0.127524	0.967684	-0.610664	0.757917	-0.506721	0.359469	0.967684	2
Arhgap6	6	6.28	6.54	6.93	7.13	6.19	6.03	6.32	6.98	7.12	6.56	6.55273	0.406651	0.433065	0.00133566	0.865506	1	YES	6.27333	7.03	6.18	6.88667	-0.159566	0.986612	-0.496958	0.681209	-0.642283	0.458032	0.986612	2
Ikzf5	9.73	9.75	9.71	9.82	9.79	9.82	9.83	9.89	9.81	9.91	9.87	9.81182	0.0610243	0.00556784	0.0776277	0.229954	1	YES	9.73	9.805	9.84667	9.86333	0.849569	0.445012	-0.910927	-0.0700713	0.397071	0.583927	-0.910927	-3
Arhgef28	8.48	8.63	8.91	9.18	9.65	8.55	8.66	8.88	9.52	9.36	8.79	8.96455	0.385307	0.64087	0.00793939	0.553332	1	YES	8.67333	9.415	8.69667	9.22333	-0.129747	0.977601	-0.585185	0.735004	-0.543651	0.393832	0.977601	2
Armc9	7.24	7.3	7.3	7.4	7.36	7.16	7.24	7.24	7.37	7.35	7.3	7.29636	0.0682606	0.055265	0.00179295	0.583831	1	YES	7.28	7.38	7.21333	7.34	-0.423405	0.899735	-0.213896	0.702802	-0.825029	0.336123	0.899735	2
Ilkap	7.79	7.91	7.91	7.89	7.91	7.98	7.93	8.02	8	8.09	8.01	7.94909	0.0773956	0.00682087	0.213642	0.686459	1	YES	7.87	7.9	7.97667	8.03333	0.935459	0.337805	-0.67511	-0.405066	0.285046	0.795129	0.935459	1
Impdh2	8.78	8.86	8.87	9.01	9.12	8.9	8.77	8.84	8.89	9.02	8.9	8.90545	0.100938	0.152614	0.00454254	0.152612	1	YES	8.83667	9.065	8.83667	8.93667	-0.34208	0.875193	-0.505293	0.900293	-0.505293	0.110292	0.900293	4
Inpp5d	5.87	5.81	6.11	5.86	6.1	6.99	6.58	6.57	6.1	6.25	6.49	6.24818	0.35306	0.00282643	0.156004	0.0851189	1	YES	5.93	5.98	6.71333	6.28	0.868987	-0.307488	-0.548022	-0.455398	0.903078	0.100342	0.903078	5
Inppl1	7.43	7.33	7.34	7.41	7.25	7.78	7.63	7.72	7.33	7.35	7.48	7.45909	0.167085	0.00434127	0.00738481	0.0208657	2	YES	7.36667	7.33	7.71	7.38667	0.656022	-0.59042	-0.309316	-0.448193	0.991074	-0.233565	0.991074	5
Ipo8	8.94	8.95	8.99	9	8.92	9.02	9.03	9.1	9.03	9.03	9.05	9.00545	0.0503377	0.00615183	0.766027	0.766016	1	YES	8.96	8.96	9.05	9.03667	0.993661	-0.0794929	-0.57369	-0.57369	0.665481	0.4819	0.993661	1
Irgm1	6.5	6.5	6.62	6.36	6.46	6.79	7.04	6.71	6.63	6.55	6.71	6.62455	0.177936	0.00617401	0.038448	0.545026	1	YES	6.54	6.41	6.84667	6.63	0.827509	-0.544689	-0.241905	-0.71362	0.870858	0.0846668	0.870858	5
Astn1	12.65	12.8	12.83	12.95	12.99	12.75	12.68	12.68	12.89	13.08	12.83	12.83	0.131702	0.425272	0.00525252	0.861202	1	YES	12.76	12.97	12.7033	12.9333	-0.207299	0.977268	-0.418895	0.658264	-0.709557	0.470189	0.977268	2
Bai3	12.42	12.56	12.54	12.9	12.61	12.49	12.52	12.54	12.68	12.73	12.61	12.6	0.125481	0.553956	0.00982945	0.452746	1	YES	12.5067	12.755	12.5167	12.6733	-0.170075	0.96112	-0.582306	0.778691	-0.5275	0.331115	0.96112	2
Itgb1	10.24	10.18	10.35	10.36	10.41	10.71	10.63	10.66	10.5	10.34	10.29	10.4245	0.16892	0.00422753	0.137755	0.00341517	2	YES	10.2567	10.385	10.6667	10.3767	0.667155	-0.268523	-0.631315	-0.139049	0.941379	-0.171014	0.941379	5
Itgb2	5.97	5.94	6.01	5.88	6.03	7.59	7	6.76	6.11	6.12	6.76	6.37909	0.535035	0.00487259	0.0689078	0.079612	1	YES	5.97333	5.955	7.11667	6.33	0.806564	-0.427629	-0.454424	-0.476916	0.948208	-0.0168684	0.948208	5
Itgb5	8.25	8.25	8.47	8.14	8.33	9.85	9.43	9.25	8.32	8.54	8.98	8.71	0.54885	0.00164941	0.0168957	0.0376285	1	YES	8.32333	8.235	9.51	8.61333	0.77547	-0.488075	-0.397177	-0.498259	0.960758	-0.065322	0.960758	5
Itih3	6.58	7.19	7.3	7.05	7.32	7.94	8.07	8.1	7.13	7.52	7.57	7.43364	0.446161	0.00589531	0.182642	0.0409741	1	YES	7.02333	7.185	8.03667	7.40667	0.801999	-0.304132	-0.584261	-0.341808	0.935442	-0.00937317	0.935442	5
Itpk1	6.67	6.67	6.66	6.7	6.76	6.74	6.8	6.86	6.75	6.81	6.79	6.74636	0.0627075	0.00623976	0.367101	0.142354	1	YES	6.66667	6.73	6.8	6.78333	0.895799	0.22395	-0.86814	-0.16624	0.609545	0.424835	0.895799	1
Bex2	12.08	12.07	12.13	12.4	12.23	11.97	12.09	12.2	12.28	12.48	12.24	12.1973	0.144102	0.929741	0.00797827	0.850302	1	YES	12.0933	12.315	12.0867	12.3333	0.0248679	0.998269	-0.559943	0.531228	-0.59276	0.621475	0.998269	2
Itpr2	7.53	7.46	7.57	7.49	7.6	7.98	7.8	7.83	7.6	7.71	7.65	7.65636	0.152093	0.00131939	0.0681129	0.0298899	1	YES	7.52	7.545	7.87	7.65333	0.829628	-0.346935	-0.531239	-0.426733	0.931845	0.0261265	0.931845	5
Bmpr2	13.85	14.04	13.91	14.17	14.19	14.1	14.04	14.02	14.2	14.2	14.07	14.0718	0.111748	0.293405	0.0045014	0.136016	1	YES	13.9333	14.18	14.0533	14.1567	0.247628	0.896585	-0.872599	0.586663	-0.162688	0.448624	0.896585	2
Jak2	10.29	10.34	10.25	10.32	10.16	10.41	10.61	10.55	10.46	10.3	10.39	10.3709	0.125514	0.00899735	0.106296	0.433582	1	YES	10.2933	10.24	10.5233	10.3833	0.869708	-0.450384	-0.358661	-0.645591	0.878721	0.125532	0.878721	5
Bzw2	8.98	9.06	8.98	9.26	9.13	8.83	8.98	8.97	9.13	9.24	9.04	9.05455	0.121533	0.209866	0.00535433	0.834968	1	YES	9.00667	9.195	8.92667	9.13667	-0.327628	0.943412	-0.325896	0.704209	-0.763462	0.38515	0.943412	2
Kank1	6.64	6.63	6.71	6.69	6.66	6.87	7.01	6.9	6.71	6.83	6.82	6.77	0.11786	0.00115126	0.124744	0.0673967	1	YES	6.66	6.675	6.92667	6.78667	0.884918	-0.292374	-0.55142	-0.470395	0.889024	0.132791	0.889024	5
Kat2b	8.12	8.18	8.18	8.15	8	8.44	8.68	8.63	8.31	8.08	8.14	8.26455	0.214661	0.00422072	0.0059019	0.0380336	2	YES	8.16	8.075	8.58333	8.17667	0.666305	-0.623999	-0.260124	-0.509258	0.980657	-0.211275	0.980657	5
Katnal1	8.26	8.31	8.22	8.03	8.06	8.28	8.25	8.26	8.09	8.26	8.23	8.20455	0.092182	0.0648796	0.00377957	0.0648787	1	YES	8.26333	8.045	8.26333	8.19333	0.416001	-0.808632	0.466864	-0.947221	0.466864	0.0134932	-0.947221	-4
Cacna1c	9.81	10.02	9.88	10.18	10.3	9.8	9.61	9.65	10.06	10.15	9.98	9.94909	0.210171	0.0123672	0.000509418	0.743848	1	YES	9.90333	10.24	9.68667	10.0633	-0.48228	0.874643	-0.198215	0.755104	-0.811736	0.254847	0.874643	2
Cacna1d	9.84	9.89	9.95	10.1	10.12	9.97	9.71	9.85	10.12	10.15	10.1	9.98182	0.139923	0.708632	0.00115668	0.522891	1	YES	9.89333	10.11	9.84333	10.1233	-0.0730369	0.989318	-0.45618	0.540516	-0.686186	0.601851	0.989318	2
Cacna1e	13.12	13.35	13.21	13.63	13.66	13.08	12.99	13.15	13.62	13.62	13.46	13.3536	0.242572	0.0747926	7.59677e-05	0.52006	1	YES	13.2267	13.645	13.0733	13.5667	-0.245507	0.966131	-0.370164	0.653651	-0.745428	0.461941	0.966131	2
Cacnb2	8.84	8.91	8.91	9.09	9.19	8.69	8.76	8.85	9.13	9.04	8.84	8.93182	0.152305	0.0664752	0.00431941	0.89184	1	YES	8.88667	9.14	8.76667	9.00333	-0.463797	0.88543	-0.260818	0.796364	-0.761588	0.226042	0.88543	2
Kcng1	6.8	6.99	6.72	6.91	7.1	6.16	6.14	6.16	6.71	6.86	6.46	6.63727	0.335128	0.000615777	0.00508776	0.0782454	2	YES	6.83667	7.005	6.15333	6.67667	-0.79291	0.542105	0.305443	0.610131	-0.931411	0.0158378	-0.931411	-5
Kcnh4	6.76	6.91	6.53	6.89	6.56	6.27	6.2	6.2	6.5	6.63	6.56	6.54636	0.237803	0.00601009	0.0965211	0.0837374	1	YES	6.73333	6.725	6.22333	6.56333	-0.813037	0.401475	0.481055	0.457759	-0.944638	0.00582391	-0.944638	-5
Cadm1	10.29	10.63	10.41	10.87	10.71	10.48	10.34	10.51	10.67	10.9	10.58	10.5809	0.190571	0.688029	0.00947811	0.688029	1	YES	10.4433	10.79	10.4433	10.7167	-0.116659	0.986297	-0.569439	0.704145	-0.569439	0.434733	0.986297	2
Kcnj10	11.44	11.28	11.42	10.95	10.74	12.28	12	11.87	11.14	11.25	11.7	11.4609	0.442009	0.00226572	0.00194512	0.569261	2	YES	11.38	10.845	12.05	11.3633	0.694515	-0.713997	-0.0399291	-0.762028	0.864382	-0.0624244	0.864382	5
Caln1	8.71	9.07	8.87	9.18	9.26	8.79	8.97	9.02	9.22	9.2	9.2	9.04455	0.180372	0.841729	0.00374773	0.707114	1	YES	8.88333	9.22	8.92667	9.20667	0.0483878	0.994638	-0.654961	0.599087	-0.493548	0.549422	0.994638	2
Caly	8.72	8.91	8.79	8.87	9.25	8.63	8.48	8.58	8.89	9.26	8.93	8.84636	0.237153	0.20704	0.00872368	0.326347	1	YES	8.80667	9.06	8.56333	9.02667	-0.347396	0.899881	-0.166738	0.567876	-0.872355	0.471217	0.899881	2
Kcnv1	11.2	11.42	11.06	11.27	11.12	10.92	10.59	10.57	10.83	11.11	10.96	11.0045	0.253892	0.00727194	0.274185	0.177994	1	YES	11.2267	11.195	10.6933	10.9667	-0.89051	0.282547	0.556887	0.471385	-0.883144	-0.145128	-0.89051	-1
Kctd1	11.15	11.16	11.21	10.99	11.1	10.76	10.76	10.87	10.94	11.14	10.99	11.0064	0.152927	0.00307017	0.31104	0.00559027	2	YES	11.1733	11.045	10.7967	11.0233	-0.734183	0.181242	0.697009	0.150753	-0.906289	0.0585275	-0.906289	-5
Camk2d	9.62	10.03	10.21	10.44	10.59	9.69	9.73	9.87	10.49	10.61	10.19	10.1336	0.352762	0.318167	0.00196595	0.693836	1	YES	9.95333	10.515	9.76333	10.43	-0.217716	0.972466	-0.387761	0.639158	-0.735146	0.483749	0.972466	2
Camkv	13.14	13.27	13.12	13.52	13.74	12.7	12.68	13.03	13.45	13.74	13.01	13.2182	0.349644	0.0737925	0.00811372	0.633032	1	YES	13.1767	13.63	12.8033	13.4	-0.494759	0.861045	-0.143614	0.714912	-0.850635	0.279337	0.861045	2
Kctd9	7.72	7.65	7.75	7.63	7.68	7.83	7.87	7.82	7.66	7.57	7.67	7.71364	0.089572	0.0807169	0.00215926	0.0253483	1	YES	7.70667	7.655	7.84	7.63333	0.347552	-0.804038	-0.0149746	-0.386344	0.943397	-0.542079	0.943397	5
Kif13a	7.48	7.45	7.51	7.4	7.32	7.55	7.59	7.62	7.43	7.44	7.44	7.47545	0.0830513	0.00259562	0.000272374	0.479579	2	YES	7.48	7.36	7.58667	7.43667	0.559393	-0.823833	0.0998257	-0.745757	0.851455	-0.205524	0.851455	5
Kif13b	8.5	8.53	8.47	8.38	8.27	8.76	8.61	8.64	8.46	8.4	8.32	8.48545	0.138194	0.0211961	0.000812737	0.247582	1	YES	8.5	8.325	8.67	8.39333	0.457706	-0.867401	0.123813	-0.652326	0.877776	-0.349262	0.877776	5
Klc1	13.02	13.05	13.08	13.09	13.09	13.12	13.14	13.15	13.16	13.27	13.15	13.12	0.0636753	0.00597592	0.0882999	0.742948	1	YES	13.05	13.09	13.1367	13.1933	0.888567	0.452078	-0.72902	-0.297008	0.207006	0.819023	0.888567	1
Ccnt2	10.45	10.48	10.47	10.59	10.59	10.46	10.47	10.52	10.61	10.52	10.53	10.5173	0.0547873	0.630907	0.00184556	0.22231	1	YES	10.4667	10.59	10.4833	10.5533	-0.0992312	0.959235	-0.6493	0.763882	-0.458329	0.343747	0.959235	2
Ccny	10.62	10.72	10.69	10.91	10.8	10.62	10.6	10.71	10.88	10.91	10.73	10.7445	0.109989	0.603063	0.00391786	0.842282	1	YES	10.6767	10.855	10.6433	10.84	-0.127681	0.990632	-0.470263	0.617697	-0.67362	0.526186	0.990632	2
Klf3	7.16	7.2	7.25	7.08	7.08	7.37	7.33	7.35	6.99	7.18	7.22	7.20091	0.115243	0.0575836	0.00545677	0.301601	1	YES	7.20333	7.08	7.35	7.13	0.482845	-0.842932	0.0708739	-0.628415	0.902461	-0.34492	0.902461	5
Cdh13	9.02	9.21	8.9	9.53	9.33	8.95	9.11	8.89	9.26	9.35	9.19	9.15818	0.195858	0.184816	0.00310988	0.518048	1	YES	9.04333	9.43	8.98333	9.26667	-0.312896	0.938689	-0.444886	0.806188	-0.639018	0.277717	0.938689	2
Cdon	6.88	6.99	7.02	7.12	7.08	6.94	6.83	6.85	7.07	7.21	7.04	7.00273	0.113305	0.367978	0.00368978	0.301176	1	YES	6.96333	7.1	6.87333	7.10667	-0.212914	0.94534	-0.280272	0.526124	-0.811313	0.565461	0.94534	2
Klhl4	7.93	7.98	8.11	7.92	7.96	8.13	8.26	8.22	8.19	8.09	8.12	8.08273	0.113465	0.00222132	0.14391	0.969106	1	YES	8.00667	7.94	8.20333	8.13333	0.943702	-0.330699	-0.358574	-0.731119	0.740432	0.349261	0.943702	1
Lair1	6.82	6.83	6.84	6.68	6.82	7.87	7.63	7.45	6.96	6.71	7.42	7.09364	0.398138	0.00538962	0.0394277	0.0922898	1	YES	6.83	6.75	7.65	7.03	0.779456	-0.496017	-0.384562	-0.515476	0.957313	-0.0572752	0.957313	5
Celf1	10.85	10.97	10.91	11.09	11.03	10.88	10.95	10.9	11	11.03	10.94	10.9591	0.0697339	0.268071	0.00551241	0.268075	1	YES	10.91	11.06	10.91	10.99	-0.279553	0.918532	-0.530314	0.853115	-0.530314	0.207514	0.918532	2
Lamp1	13.37	13.41	13.58	13.6	13.51	14.29	13.99	13.93	13.61	13.54	13.53	13.6691	0.268106	0.00455415	0.030853	0.00494982	2	YES	13.4533	13.555	14.07	13.56	0.645562	-0.424028	-0.494622	-0.250808	0.984248	-0.238817	0.984248	5
Lamp2	12	11.93	11.97	12.04	11.9	12.64	12.72	12.57	12.01	12.12	12.16	12.1873	0.289924	3.703e-05	0.000436344	0.000405295	3	YES	11.9667	11.97	12.6433	12.0967	0.720527	-0.487328	-0.419449	-0.412544	0.982166	-0.150173	0.982166	5
Lap3	8.86	8.72	8.87	8.65	8.66	9.42	9.4	9.52	8.8	8.63	8.75	8.93455	0.323626	0.000106078	2.41807e-05	0.000438356	3	YES	8.81667	8.655	9.44667	8.72667	0.557967	-0.701104	-0.173697	-0.470588	0.983262	-0.338977	0.983262	5
Celf2	12.01	12.14	11.96	12.27	12.34	12.02	12.15	12.02	12.35	12.34	12.23	12.1664	0.14131	0.768062	0.000871753	0.794547	1	YES	12.0367	12.305	12.0633	12.3067	0.0552242	0.997284	-0.635799	0.572031	-0.515766	0.579533	0.997284	2
Laptm5	6.29	6.23	6.3	6.29	6.52	7.99	7.29	7.13	6.43	6.61	7.1	6.74364	0.536542	0.00575559	0.147648	0.053926	1	YES	6.27333	6.405	7.47	6.71333	0.810878	-0.336743	-0.550076	-0.386245	0.938913	-0.00259225	0.938913	5
Lcp1	6.22	6.13	6.18	6.2	6.35	7.16	7.04	7.05	6.35	6.44	6.79	6.53727	0.375962	0.000235358	0.0296531	0.00596868	2	YES	6.17667	6.275	7.08333	6.52667	0.823019	-0.325655	-0.555847	-0.394494	0.931881	0.0184599	0.931881	5
Leo1	8.6	8.44	8.55	8.22	8.12	8.44	8.6	8.57	8.22	8.32	8.58	8.42364	0.167997	0.198324	0.00945745	0.225001	1	YES	8.53	8.17	8.53667	8.37333	0.351637	-0.876302	0.493043	-0.899079	0.518823	-0.112788	-0.899079	-4
Lfng	6.37	6.52	6.25	6.63	6.84	6.63	6.64	6.5	6.69	6.72	6.79	6.59818	0.168243	0.146857	0.00588396	0.141414	1	YES	6.38	6.735	6.59	6.73333	0.35912	0.859015	-0.913946	0.49927	-0.0779591	0.492635	-0.913946	-3
Lgals1	7.81	7.65	7.64	7.96	7.91	8.32	8.17	8.38	7.92	7.78	7.8	7.94	0.239089	0.00271132	0.0789869	0.00036342	2	YES	7.7	7.935	8.29	7.83333	0.557956	-0.25327	-0.632178	-0.0120938	0.924629	-0.280357	0.924629	5
Lgals8	7.63	7.55	7.72	7.61	7.37	8.01	8.11	8	7.53	7.58	7.83	7.72182	0.224411	0.00667836	0.00846398	0.135219	2	YES	7.63333	7.49	8.04	7.64667	0.689325	-0.656694	-0.195459	-0.600506	0.953744	-0.15778	0.953744	5
Lgi3	10.1	10.23	10.31	10	10.07	10.56	10.55	10.35	9.91	10.25	10.13	10.2236	0.199967	0.0677992	0.00805717	0.214932	1	YES	10.2133	10.035	10.4867	10.0967	0.483515	-0.820292	0.018055	-0.576371	0.929137	-0.370822	0.929137	5
Lgi4	6.56	6.51	6.66	6.59	6.57	7.08	6.96	6.97	6.5	6.75	6.76	6.71909	0.193835	0.00312907	0.0259597	0.0239287	1	YES	6.57667	6.58	7.00333	6.67	0.738707	-0.471819	-0.431996	-0.420989	0.976806	-0.12382	0.976806	5
Lgmn	11.73	11.77	11.89	11.62	11.64	12.72	12.48	12.42	11.84	11.87	12.31	12.0264	0.365321	0.00104054	0.0121375	0.122102	1	YES	11.7967	11.63	12.54	12.0067	0.817095	-0.510684	-0.331348	-0.612152	0.921036	0.0224643	0.921036	5
Lilrb4	5.63	5.61	5.83	5.7	5.85	8.29	7.88	7.24	6	5.67	6.87	6.41545	0.939713	0.00234542	0.0250559	0.0160735	1	YES	5.69	5.775	7.80333	6.18	0.738553	-0.451148	-0.455188	-0.397619	0.976129	-0.123321	0.976129	5
Lin52	8.71	8.78	8.6	8.74	8.57	8.91	8.95	8.88	8.9	8.95	8.96	8.81364	0.135531	0.000722086	0.839385	0.480089	1	YES	8.69667	8.655	8.91333	8.93667	0.990941	-0.036456	-0.476448	-0.667792	0.518544	0.625697	0.990941	1
Cers6	10.07	10.12	10.09	10.21	10.48	10.24	10.3	10.07	10.41	10.44	10.43	10.26	0.152971	0.152793	0.0053605	0.819382	1	YES	10.0933	10.345	10.2033	10.4267	0.373623	0.925935	-0.782188	0.350765	-0.28699	0.718412	0.925935	2
Lix1l	7.41	7.43	7.49	7.67	7.69	7.58	7.72	7.76	7.86	7.9	7.72	7.65727	0.155627	0.00381933	0.00457693	0.327736	2	YES	7.44333	7.68	7.68667	7.82667	0.708129	0.68392	-0.905036	0.0873587	0.115313	0.702364	-0.905036	-3
Cnr1	7.98	8.08	7.92	8.15	8.32	8	8.05	8.16	8.2	8.35	8.2	8.12818	0.13072	0.430014	0.00627507	0.590775	1	YES	7.99333	8.235	8.07	8.25	0.210293	0.967348	-0.761589	0.518764	-0.355408	0.598234	0.967348	2
Lmo2	6.92	6.97	6.99	7	6.95	7.2	7.17	7.09	6.93	7.04	7.05	7.02818	0.0890167	0.00986826	0.0791081	0.0397223	1	YES	6.96	6.975	7.15333	7.00667	0.73349	-0.429227	-0.479945	-0.367016	0.975574	-0.128613	0.975574	5
Cnrip1	9.43	9.57	9.66	9.77	10.03	9.53	9.52	9.5	9.9	10.07	9.7	9.69818	0.209624	0.787652	0.00348754	0.877451	1	YES	9.55333	9.9	9.51667	9.89	-0.064635	0.997225	-0.517107	0.591741	-0.634389	0.559755	0.997225	2
Cntnap5c	8.06	8.17	8.56	9.03	9.22	8	8.24	8.7	9.02	8.7	8.44	8.55818	0.397694	0.346694	0.00869393	0.237088	1	YES	8.26333	9.125	8.31333	8.72	-0.254762	0.910207	-0.566941	0.861115	-0.484075	0.189901	0.910207	2
LOC101056185	9.58	9.55	8.92	8.41	8.28	8.93	8.62	8.73	8.38	8.85	8.73	8.81636	0.409307	0.396962	0.00921317	0.0237453	1	YES	9.35	8.345	8.76	8.65333	-0.193352	-0.76311	0.908246	-0.684983	-0.0270823	-0.196181	0.908246	3
Lonrf3	7.29	7.43	7.37	7.66	7.53	7.73	7.74	8.06	7.59	7.39	7.51	7.57273	0.208592	0.0411878	0.476405	0.00686283	1	YES	7.36333	7.595	7.84333	7.49667	0.543376	-0.163725	-0.694564	0.0671275	0.883617	-0.25618	0.883617	5
Lpcat2	7.29	7.26	7.58	7.48	7.45	8.49	8.18	8.09	7.53	7.58	7.85	7.70727	0.376445	0.0015348	0.0467336	0.0141958	1	YES	7.37667	7.465	8.25333	7.65333	0.77884	-0.374185	-0.524256	-0.375072	0.956327	-0.0569996	0.956327	5
Lpl	6.72	6.59	6.42	7.16	6.87	6.75	6.82	6.77	6.69	6.44	6.45	6.69818	0.209624	0.131454	0.304278	0.00432555	1	YES	6.57667	7.015	6.78	6.52667	-0.369833	0.240067	-0.443279	0.870325	0.166074	-0.59312	0.870325	4
Lrig1	7.44	7.25	7.53	7.57	7.88	8.53	8.19	8.22	7.8	7.8	7.97	7.83455	0.361999	0.00112222	0.50287	0.00548574	2	YES	7.40667	7.725	8.31333	7.85667	0.796858	-0.106163	-0.742162	-0.177971	0.864748	0.0553852	0.864748	5
Lrp8	10.43	10.54	10.43	10.34	10.34	10.53	10.46	10.56	10.5	10.57	10.68	10.4891	0.0975569	0.00795625	0.477226	0.0461351	1	YES	10.4667	10.34	10.5167	10.5833	0.823041	-0.168349	-0.0647977	-0.885568	0.259191	0.691175	-0.885568	-4
Cpne7	7.57	8.02	8.11	8.6	9.4	7.7	7.74	7.77	8.87	9.02	8.03	8.25727	0.587601	0.308348	0.00401115	0.69211	1	YES	7.9	9	7.73667	8.64	-0.251617	0.963197	-0.465423	0.755965	-0.646781	0.356238	0.963197	2
Crmp1	10.84	11.06	11.02	11.09	11.45	10.95	10.75	10.75	11.18	11.41	11.22	11.0655	0.227531	0.409887	0.0040585	0.409886	1	YES	10.9733	11.27	10.8167	11.27	-0.20033	0.959028	-0.322374	0.553695	-0.785017	0.553695	0.959028	2
Lrrc57	9.22	9.39	9.52	8.98	9	9.41	9.39	9.26	9.2	9.23	9.28	9.26182	0.158505	0.0938684	0.00328681	0.0516579	1	YES	9.37667	8.99	9.35333	9.23667	0.364157	-0.820713	0.517771	-0.938263	0.429907	-0.00941401	-0.938263	-4
Crtc3	7.06	7.13	7.12	7.16	7.3	7.15	7.02	7.02	7.24	7.32	7.26	7.16182	0.101517	0.966516	0.00318119	0.312819	1	YES	7.10333	7.23	7.06333	7.27333	0.0096105	0.97066	-0.427244	0.416147	-0.693578	0.704675	0.97066	2
Lrrk2	10.25	10.49	10.28	10.01	9.7	9.89	10.14	10.02	9.64	9.93	9.75	10.0091	0.252135	0.0625759	0.00533292	0.228313	1	YES	10.34	9.855	10.0167	9.77333	-0.466753	-0.839387	0.914901	-0.375941	0.0543396	-0.5933	0.914901	3
Lrrn1	9.53	9.46	9.35	9.6	9.48	9.19	9.35	9.24	9.32	9.37	9.32	9.38273	0.117558	0.00365177	0.104291	0.86003	1	YES	9.44667	9.54	9.26	9.33667	-0.915993	0.399279	0.275725	0.781973	-0.736773	-0.320925	-0.915993	-1
Csnk1g1	8.94	8.97	9.04	9.18	9.17	8.81	8.94	8.99	9.13	9.15	9	9.02909	0.111718	0.127173	0.00383809	0.897851	1	YES	8.98333	9.175	8.91333	9.09333	-0.377665	0.925486	-0.333058	0.769147	-0.735602	0.299512	0.925486	2
Lsm10	7.07	6.91	6.99	7.04	7.16	7.34	7.2	7.31	7	6.96	6.96	7.08545	0.139764	0.0837717	0.046245	0.00143541	1	YES	6.99	7.1	7.28333	6.97333	0.337284	-0.404741	-0.451776	0.0623139	0.91913	-0.529668	0.91913	5
Lsm6	8.18	8.29	8.11	8.1	8.16	8.41	8.39	8.41	8.28	8.25	8.26	8.25818	0.107772	0.00102954	0.0153479	0.268615	1	YES	8.19333	8.13	8.40333	8.26333	0.844972	-0.50042	-0.307863	-0.667827	0.885699	0.0899908	0.885699	5
Ctnnb1	12.34	12.41	12.4	12.86	12.75	12.53	12.42	12.66	12.76	12.74	12.46	12.5755	0.173957	0.990959	0.00678461	0.0687715	1	YES	12.3833	12.805	12.5367	12.6533	0.00269368	0.870058	-0.788484	0.785373	-0.216172	0.219282	0.870058	2
Ly86	7.99	7.64	8.38	7.8	8.22	10.76	9.97	10.03	8.29	8.42	9.3	8.8	0.995097	0.0010036	0.0220799	0.0213161	1	YES	8.00333	8.01	10.2533	8.67	0.792528	-0.429399	-0.459663	-0.45547	0.95549	-0.0403581	0.95549	5
Lyn	6.51	6.44	6.6	6.47	6.75	7.58	7.1	7.2	6.73	6.78	7.04	6.83636	0.340034	0.00272085	0.163366	0.0483251	1	YES	6.51667	6.61	7.29333	6.85	0.846012	-0.29125	-0.578127	-0.398764	0.914434	0.0624569	0.914434	5
Lypd1	8.32	8.22	8.13	9.18	8.71	7.22	7.23	7.81	8.4	8.77	7.78	8.16091	0.589151	0.0124116	0.00692818	0.695237	1	YES	8.22333	8.945	7.42	8.31667	-0.660428	0.746537	-0.0031072	0.765704	-0.85892	0.0963233	-0.85892	-5
Lyz1	5.72	5.58	5.64	5.64	5.67	7.57	7.27	7.05	5.63	5.92	6.56	6.20455	0.726128	0.000759621	0.0100968	0.00948466	2	YES	5.64667	5.655	7.29667	6.03667	0.751799	-0.463167	-0.437612	-0.43049	0.972431	-0.104329	0.972431	5
Lyz2	6.11	5.76	6.15	5.89	6.35	9.89	8.77	8.45	6.46	6.79	7.35	7.08818	1.30269	0.0004567	0.0120484	0.00733247	2	YES	6.00667	6.12	9.03667	6.86667	0.775663	-0.422404	-0.474707	-0.420952	0.962457	-0.0667989	0.962457	5
Lzic	7.29	7.34	7.41	7.22	7.16	7.39	7.47	7.42	7.31	7.37	7.36	7.34	0.0864449	0.00374431	0.00374431	0.210002	2	YES	7.34667	7.19	7.42667	7.34667	0.689255	-0.689255	0.128911	-0.924794	0.666973	0.128911	-0.924794	-4
Mab21l1	6.62	6.73	6.42	6.88	6.62	6.13	6.36	6.35	6.67	6.8	6.93	6.59182	0.237901	0.191324	0.00686725	0.0852852	1	YES	6.59	6.75	6.28	6.8	-0.320135	0.837276	-0.0426531	0.412313	-0.92415	0.55449	-0.92415	-5
D3Bwg0562e	13.08	13.25	13.42	13.6	13.72	13.19	13.14	13.28	13.55	13.53	13.28	13.3673	0.199047	0.158659	0.00451523	0.352247	1	YES	13.25	13.66	13.2033	13.4533	-0.349507	0.910559	-0.451368	0.854945	-0.600055	0.196478	0.910559	2
Mafb	6.4	6.42	6.38	6.09	6.02	6.92	6.92	6.6	6.17	6.31	6.6	6.43909	0.287037	0.0068105	0.00398012	0.585568	2	YES	6.4	6.055	6.81333	6.36	0.665502	-0.739618	-0.0151551	-0.7533	0.869192	-0.100737	0.869192	5
Mag	9.69	9.41	9.56	9.44	9.25	10.19	10.2	10.02	9.61	9.47	9.5	9.66727	0.309783	0.000859526	0.000577331	0.0225229	2	YES	9.55333	9.345	10.1367	9.52667	0.642828	-0.687643	-0.168992	-0.573281	0.963015	-0.220741	0.963015	5
Man2b1	7.27	6.85	7.13	7.01	7.18	8.98	8.32	8.1	7.3	7.16	7.98	7.57091	0.640191	0.00516301	0.0630091	0.0582839	1	YES	7.08333	7.095	8.46667	7.48	0.785012	-0.432829	-0.459207	-0.447246	0.958995	-0.0525418	0.958995	5
Dbpht2	12.17	12.32	12.43	12.73	12.57	12.12	11.97	12.39	12.72	12.86	12.69	12.4518	0.274684	0.831971	0.00128705	0.205721	1	YES	12.3067	12.65	12.16	12.7567	-0.0410526	0.964736	-0.383178	0.430581	-0.730803	0.6834	0.964736	2
Map4k4	9.38	9.47	9.49	9.58	9.56	9.71	9.74	9.71	9.7	9.67	9.54	9.59545	0.113407	0.00168094	0.579572	0.0199168	1	YES	9.44667	9.57	9.72	9.63667	0.850236	0.100028	-0.847016	-0.134752	0.731514	0.250255	0.850236	1
Map4k5	10.24	10.38	10.33	10.58	10.56	10.48	10.48	10.52	10.64	10.59	10.47	10.4791	0.115164	0.0553283	0.00345131	0.0485847	1	YES	10.3167	10.57	10.4933	10.5667	0.421443	0.794258	-0.954564	0.467924	0.0374339	0.449207	-0.954564	-3
Mapkapk2	8.28	8.27	8.39	8.23	8.21	8.53	8.39	8.64	8.2	8.31	8.26	8.33727	0.133286	0.0449684	0.00907538	0.13246	1	YES	8.31333	8.22	8.52	8.25667	0.524393	-0.768631	-0.0705054	-0.535012	0.958044	-0.352527	0.958044	5
Dcaf7	11.54	11.62	11.52	11.95	11.75	11.55	11.57	11.59	11.75	11.94	11.63	11.6736	0.147172	0.615833	0.00601739	0.516909	1	YES	11.56	11.85	11.57	11.7733	-0.131933	0.976308	-0.586523	0.738867	-0.54082	0.388476	0.976308	2
Masp1	6.73	6.68	6.88	6.45	6.57	7	7.03	6.89	6.67	6.82	7.05	6.79727	0.186308	0.00981876	0.0446272	0.442448	1	YES	6.76333	6.51	6.97333	6.84667	0.80664	-0.560713	-0.0340766	-0.897351	0.681532	0.249895	-0.897351	-4
Dclk2	9.25	9.32	9.31	9.46	9.57	9.23	9.24	9.24	9.44	9.55	9.33	9.35818	0.120364	0.162394	0.00149645	0.834091	1	YES	9.29333	9.515	9.23667	9.44	-0.295677	0.9544	-0.404084	0.745502	-0.697963	0.356545	0.9544	2
Matn2	7.49	7.3	7.29	8.11	7.99	7.13	7.49	7.42	7.5	7.31	7.41	7.49455	0.283432	0.00495763	0.00245584	0.00611468	3	YES	7.36	8.05	7.34667	7.40667	-0.556855	0.636002	-0.35414	0.997141	-0.380252	-0.262749	0.997141	4
Mea1	7.76	7.84	7.8	7.67	7.72	7.76	7.72	7.76	7.51	7.65	7.59	7.70727	0.0915613	0.0238608	0.0022778	0.343454	1	YES	7.8	7.695	7.74667	7.58333	-0.515046	-0.837599	0.675822	-0.0810986	0.291354	-0.886078	-0.886078	-6
Med30	7.59	7.68	7.74	7.56	7.48	7.94	7.86	7.93	7.64	7.72	7.44	7.68909	0.161946	0.0256943	0.00482894	0.201087	1	YES	7.67	7.52	7.91	7.6	0.549119	-0.789358	-0.0198146	-0.614253	0.931287	-0.297219	0.931287	5
Dgat2	9.39	9.39	9.34	9.6	9.84	9.25	9.23	9.2	9.49	9.81	9.7	9.47636	0.21968	0.181015	0.000635337	0.510525	1	YES	9.37333	9.72	9.22667	9.66667	-0.244786	0.962824	-0.348607	0.631261	-0.763167	0.480512	0.962824	2
Dlg2	13.91	14.02	13.93	14.14	14.07	13.93	14.03	14.07	14.21	14.16	14.11	14.0527	0.0952595	0.168811	0.0043215	0.98237	1	YES	13.9533	14.105	14.01	14.16	0.347141	0.937799	-0.744852	0.344008	-0.338025	0.738869	0.937799	2
Megf10	7.74	7.76	7.65	7.5	7.62	8.01	8.03	8.07	7.7	7.62	7.92	7.78364	0.184355	0.00348128	0.00664348	0.293046	2	YES	7.71667	7.56	8.03667	7.74667	0.735924	-0.648775	-0.162128	-0.687645	0.911269	-0.0614967	0.911269	5
Mertk	8.79	8.95	8.85	8.95	9.13	9.34	9.31	9.27	9.02	9.09	9.4	9.1	0.198082	0.00790359	0.804979	0.084508	1	YES	8.86333	9.04	9.30667	9.17	0.875865	0.0611069	-0.817322	-0.19404	0.746762	0.264601	0.875865	1
Mettl2	6.97	6.96	7.05	7.03	7.05	7.05	7.12	7.1	7.11	7.09	7.19	7.06545	0.0635844	0.00997991	0.148092	0.90401	1	YES	6.99333	7.04	7.09	7.13	0.906533	0.420891	-0.785081	-0.261694	0.299078	0.747696	0.906533	1
Mfap3l	10.05	10.09	9.98	9.84	9.84	10.77	10.52	10.45	9.93	10.07	10.14	10.1527	0.286169	0.000896123	0.000995062	0.0434505	2	YES	10.04	9.84	10.58	10.0467	0.6798	-0.667661	-0.182224	-0.602741	0.953172	-0.168207	0.953172	5
Mfhas1	7.42	7.49	7.51	7.63	7.62	7.63	7.54	7.61	7.58	7.54	7.55	7.55636	0.0632847	0.29784	0.0408052	0.00457693	1	YES	7.47333	7.625	7.59333	7.55667	0.227972	0.507422	-0.904355	0.641115	0.318435	-0.0551954	-0.904355	-3
Mfsd1	10	10.05	10.17	9.86	10.26	10.76	10.52	10.73	10.16	10.21	10.57	10.2991	0.287638	0.0064356	0.139183	0.165527	1	YES	10.0733	10.06	10.67	10.3133	0.859825	-0.374277	-0.480846	-0.511994	0.913023	0.0798166	0.913023	5
Micu2	8.85	8.74	8.95	8.88	8.9	9.11	9.21	9.34	8.85	8.99	9.06	8.98909	0.168871	0.00840262	0.134132	0.0479693	1	YES	8.84667	8.89	9.22	8.96667	0.777933	-0.363036	-0.535641	-0.362639	0.954838	-0.0565584	0.954838	5
Mitf	6.97	7.1	7.14	7.03	6.95	7.26	7.31	7.27	7.01	6.84	7.05	7.08455	0.141445	0.0998917	0.00523179	0.049669	1	YES	7.07	6.99	7.28	6.96667	0.377896	-0.79628	-0.0311683	-0.405188	0.950633	-0.514277	0.950633	5
Mlc1	11.11	11.08	11.07	11.13	11.23	12.12	11.9	11.84	11.1	11.21	11.45	11.3855	0.367482	0.000526245	0.00596176	0.00141637	3	YES	11.0867	11.18	11.9533	11.2533	0.685379	-0.442337	-0.474283	-0.317124	0.98505	-0.193642	0.98505	5
Mob1a	7.62	7.6	7.72	7.55	7.57	8.14	8.12	7.81	7.79	7.75	7.83	7.77273	0.1925	0.00239872	0.0446276	0.299962	1	YES	7.64667	7.56	8.02333	7.79	0.864942	-0.456233	-0.356696	-0.642053	0.883509	0.11524	0.883509	5
Mog	9.36	9.19	9.2	9.34	9.22	9.76	9.82	10.06	9.43	9.23	9.16	9.43364	0.292055	0.00539495	0.00793877	0.00484296	3	YES	9.25	9.28	9.88	9.27333	0.58731	-0.543341	-0.371723	-0.306445	0.999118	-0.320951	0.999118	5
Mon2	10.76	10.87	10.8	10.93	10.88	10.97	10.98	10.96	10.92	10.96	10.89	10.9018	0.0679329	0.00645638	0.333751	0.0187764	1	YES	10.81	10.905	10.97	10.9233	0.765948	0.207593	-0.913371	0.0289303	0.673663	0.210778	-0.913371	-3
Dlg3	10.35	10.32	10.39	10.66	10.54	10.28	10.22	10.44	10.6	10.6	10.43	10.4391	0.137739	0.401988	0.00316167	0.882111	1	YES	10.3533	10.6	10.3133	10.5433	-0.198635	0.979475	-0.470591	0.699955	-0.660409	0.431046	0.979475	2
Mpeg1	6.56	6.3	6.53	6.2	6.73	8.88	8.65	8.27	6.85	6.89	7.69	7.23182	0.924749	0.000273308	0.0103848	0.0102739	1	YES	6.46333	6.465	8.6	7.14333	0.806992	-0.417113	-0.466469	-0.465365	0.948109	-0.0162754	0.948109	5
Mphosph9	8.09	8.06	8.26	8.02	8.06	8.25	8.22	8.16	8.26	8.31	8.25	8.17636	0.0971665	0.00668228	0.691653	0.0875916	1	YES	8.13667	8.04	8.21	8.27333	0.882497	-0.0959235	-0.188297	-0.830722	0.29906	0.719959	0.882497	1
Mpp1	8.6	8.59	8.6	8.75	8.62	8.79	8.91	8.92	8.71	8.62	8.51	8.69273	0.1292	0.0599873	0.102672	0.0066459	1	YES	8.59667	8.685	8.87333	8.61333	0.466838	-0.390929	-0.501806	-0.037252	0.953212	-0.414154	0.953212	5
Mr1	6.73	6.87	6.9	6.59	6.74	7.51	7.58	7.17	6.79	6.83	7.08	6.98091	0.306934	0.00372987	0.00907554	0.110787	2	YES	6.83333	6.665	7.42	6.9	0.728364	-0.610171	-0.248218	-0.592824	0.952783	-0.111741	0.952783	5
Msn	7.87	7.78	7.96	7.62	7.86	8.97	8.82	8.56	7.88	8.08	8.49	8.17182	0.436303	0.00153276	0.0231539	0.0979215	1	YES	7.87	7.74	8.78333	8.15	0.822719	-0.474566	-0.381673	-0.568321	0.929654	0.0203399	0.929654	5
Dlg5	7.25	7.38	7.44	7.5	7.72	7.44	7.45	7.53	7.56	7.59	7.66	7.50182	0.125468	0.337171	0.00885425	0.285944	1	YES	7.35667	7.61	7.47333	7.60333	0.263511	0.918297	-0.852897	0.54862	-0.207461	0.511738	0.918297	2
Msrb1	7.5	7.73	7.57	7.51	7.47	7.81	7.78	7.87	7.59	7.58	7.67	7.64364	0.130264	0.00652899	0.00966586	0.31762	2	YES	7.6	7.49	7.82	7.61333	0.719822	-0.663914	-0.149289	-0.68189	0.915911	-0.0847319	0.915911	5
Mt2	16.25	16.2	16.4	16.26	16.42	17.41	17.57	17.07	16.64	16.8	17	16.7291	0.457929	0.000223616	0.0673649	0.0318602	1	YES	16.2833	16.34	17.35	16.8133	0.896009	-0.279275	-0.555381	-0.47924	0.877861	0.156761	0.896009	1
Mtmr10	8.19	8.34	8.17	8.31	8.23	8.59	8.57	8.57	8.27	8.32	8.33	8.35364	0.146491	0.000969872	0.0124505	0.00320574	2	YES	8.23333	8.27	8.57667	8.30667	0.702154	-0.431147	-0.483621	-0.327156	0.981467	-0.17069	0.981467	5
Dnajc10	10.81	10.64	10.53	11.21	10.9	10.61	10.71	10.92	11.04	10.97	10.95	10.8445	0.195976	0.919354	0.00833835	0.404337	1	YES	10.66	11.055	10.7467	10.9867	0.0280369	0.971095	-0.713704	0.68133	-0.407621	0.439995	0.971095	2
Mtus1	7.42	7.41	7.32	7.08	7.15	7.41	7.4	7.47	7.24	7.22	7.38	7.31818	0.121192	0.0280837	0.000907951	0.150993	1	YES	7.38333	7.115	7.42667	7.28	0.433999	-0.864526	0.394897	-0.896036	0.603371	-0.102232	-0.896036	-4
Myh14	6.84	6.75	6.76	6.76	6.77	6.91	6.98	7.04	6.79	6.75	6.77	6.82909	0.0974637	0.0087682	0.00468212	0.0111933	2	YES	6.78333	6.765	6.97667	6.77	0.560008	-0.635303	-0.263547	-0.383094	0.997132	-0.35049	0.997132	5
Myo10	7.82	7.75	7.88	7.75	7.8	8.16	8.03	8.03	7.88	8.03	8.05	7.92545	0.133441	0.00129081	0.199273	0.634385	1	YES	7.81667	7.775	8.07333	7.98667	0.960332	-0.263151	-0.455792	-0.653104	0.759653	0.349243	0.960332	1
Dner	10.94	11.3	11.6	11.62	11.94	11.59	11.51	11.54	11.83	12.03	12.02	11.6291	0.310175	0.120601	0.00859344	0.741807	1	YES	11.28	11.78	11.5467	11.96	0.43774	0.895081	-0.818542	0.313083	-0.215009	0.720468	0.895081	2
Myo1e	7.46	7.53	7.35	7.15	7.29	8.09	7.98	7.77	7.22	7.47	7.6	7.53727	0.28873	0.00580991	0.00459922	0.154123	2	YES	7.44667	7.22	7.94667	7.43	0.664759	-0.695968	-0.138744	-0.628853	0.942379	-0.174782	0.942379	5
Myo5b	7.29	7.32	7.51	7.95	8.06	6.97	7.25	7.26	7.77	7.7	7.19	7.47909	0.329999	0.0319349	0.00447321	0.370247	1	YES	7.37333	8.005	7.16	7.55333	-0.534201	0.823392	-0.277502	0.894343	-0.67327	0.0564279	0.894343	4
Myo6	10.47	10.45	10.63	10.54	10.52	11.09	11.15	11.19	10.8	10.55	10.68	10.7336	0.268574	0.000200689	0.00435819	0.00322748	3	YES	10.5167	10.53	11.1433	10.6767	0.760529	-0.445827	-0.454233	-0.423951	0.96903	-0.0908465	0.96903	5
Dock9	12.15	12.17	12.29	12.69	12.88	12.24	12.24	12.31	12.84	12.68	12.37	12.4418	0.261979	0.609025	0.00107163	0.265026	1	YES	12.2033	12.785	12.2633	12.63	-0.0972335	0.970629	-0.631304	0.74358	-0.489482	0.377207	0.970629	2
Myrf	7.93	7.98	7.91	7.75	7.83	8.33	8.34	8.29	8.04	7.97	8.16	8.04818	0.19446	5.23816e-05	0.000839033	0.170309	2	YES	7.94	7.79	8.32	8.05667	0.833547	-0.532783	-0.257989	-0.704509	0.873194	0.0893039	0.873194	5
N4bp1	9.84	9.86	9.84	9.91	9.86	9.67	9.71	9.64	9.73	9.72	9.87	9.78636	0.0890631	0.002536	0.0614872	0.354446	1	YES	9.84667	9.885	9.67333	9.77333	-0.883052	0.428616	0.372683	0.646978	-0.867606	-0.152055	-0.883052	-1
Nadk2	9.4	9.48	9.67	9.58	9.69	9.77	10.01	10.07	9.79	9.71	9.84	9.72818	0.193241	0.00602891	0.738858	0.0940949	1	YES	9.51667	9.635	9.95	9.78	0.892096	-0.0796973	-0.725822	-0.304281	0.817849	0.212255	0.892096	1
Nbr1	10.05	10.07	10.08	10.09	9.94	10.2	10.2	10.21	10.09	10.15	10.18	10.1145	0.0787821	0.002897	0.0901509	0.847659	1	YES	10.0667	10.015	10.2033	10.14	0.914725	-0.402013	-0.319561	-0.736673	0.783766	0.272468	0.914725	1
Nckap1l	6.89	7	7.18	6.98	7.18	8.31	7.77	7.79	7.26	7.27	7.62	7.38636	0.414866	0.00242672	0.0949078	0.0508264	1	YES	7.02333	7.08	7.95667	7.38333	0.835054	-0.348877	-0.526302	-0.437935	0.929151	0.0350868	0.929151	5
Ncoa1	12	12.16	12.19	12.44	12.44	12.24	12.31	12.28	12.47	12.46	12.22	12.2918	0.143071	0.404749	0.00776521	0.105385	1	YES	12.1167	12.44	12.2767	12.3833	0.209829	0.873158	-0.879275	0.636986	-0.12896	0.37125	-0.879275	-3
Ncoa4	9.85	9.9	9.74	9.74	9.82	10.04	10.03	9.94	9.91	9.83	9.89	9.88091	0.0950076	0.00864688	0.0502817	0.339696	1	YES	9.83	9.78	10.0033	9.87667	0.814122	-0.532697	-0.295947	-0.64412	0.911052	0.0290144	0.911052	5
Ndrg1	9.38	9.57	9.34	8.97	9.24	9.7	9.6	9.51	9.41	9.29	9.38	9.39909	0.190237	0.0187907	0.00495523	0.580087	1	YES	9.43	9.105	9.60333	9.36	0.597948	-0.793386	0.178657	-0.869108	0.737466	-0.0470151	-0.869108	-4
Ndrg2	15.02	14.93	15.04	15	14.95	15.45	15.44	15.5	14.95	15.26	15.17	15.1555	0.210772	0.00100193	0.0165424	0.0283385	1	YES	14.9967	14.975	15.4633	15.1267	0.791718	-0.458812	-0.425065	-0.489133	0.954856	-0.0406584	0.954856	5
Dpyd	6.4	6.64	6.92	7.34	7.58	6.68	6.41	6.89	7.45	7.29	6.81	6.94636	0.393314	0.437497	0.00483774	0.416245	1	YES	6.65333	7.46	6.66	7.18333	-0.19475	0.959326	-0.55942	0.784298	-0.548315	0.323436	0.959326	2
Dpysl3	7.97	8.11	8.06	8.16	8.2	8.04	8.09	8.05	8.18	8.21	8.13	8.10909	0.0719159	0.911246	0.00367593	0.739038	1	YES	8.04667	8.18	8.06	8.17333	0.0269289	0.996368	-0.637443	0.606348	-0.513064	0.544158	0.996368	2
Dpysl5	7.72	8.02	8.05	8.06	8.39	7.88	7.79	7.85	8.14	8.24	8.2	8.03091	0.19649	0.490199	0.00605509	0.737298	1	YES	7.93	8.225	7.84	8.19333	-0.183724	0.979023	-0.408309	0.620455	-0.722169	0.510023	0.979023	2
Nefl	14.67	14.63	14.51	14.49	14.41	14.35	14.49	14.33	14.31	14.3	14.29	14.4345	0.127448	0.0033303	0.0224248	0.472455	1	YES	14.6033	14.45	14.39	14.3	-0.822296	-0.550712	0.875462	0.074044	-0.239554	-0.709952	0.875462	3
Nefm	8.3	8.26	8.43	8.14	7.98	7.85	8.09	8.18	7.86	7.84	7.89	8.07455	0.19579	0.00943619	0.0140286	0.518703	1	YES	8.33	8.06	8.04	7.86333	-0.72949	-0.669531	0.888498	-0.0461557	-0.115389	-0.726953	0.888498	3
Drosha	11.29	11.23	11.25	11.43	11.42	11.26	11.27	11.35	11.49	11.37	11.44	11.3455	0.0861672	0.439176	0.000799625	0.62149	1	YES	11.2567	11.425	11.2933	11.4333	0.143823	0.985452	-0.704269	0.538197	-0.433633	0.599705	0.985452	2
Nek6	7.32	7.43	7.49	7.44	7.57	7.81	7.73	7.63	7.52	7.55	7.54	7.54818	0.13169	0.00777585	0.339265	0.0198164	1	YES	7.41333	7.505	7.72333	7.53667	0.757893	-0.210731	-0.672364	-0.202776	0.915695	-0.0405553	0.915695	5
Nek7	10.09	10.13	10.08	10.27	9.9	10.45	10.55	10.42	10.21	10.2	10.29	10.2355	0.179411	0.0059858	0.0990831	0.137401	1	YES	10.1	10.085	10.4733	10.2333	0.837716	-0.409491	-0.455842	-0.51147	0.928681	0.0386306	0.928681	5
Nek9	8.86	8.77	8.92	8.85	8.81	9.11	9.13	9.09	8.83	9.05	9.02	8.94909	0.127169	0.00399549	0.126748	0.232064	1	YES	8.85	8.83	9.11	8.96667	0.888679	-0.365926	-0.46134	-0.564818	0.883875	0.142282	0.888679	1
Nfatc3	7.05	7.02	7.03	6.95	6.95	7.17	7.23	7.21	7	7.08	7.1	7.07182	0.0926203	0.000255286	0.000908954	0.188943	2	YES	7.03333	6.95	7.20333	7.06	0.766684	-0.620649	-0.179166	-0.706124	0.895829	-0.0105392	0.895829	5
Dscaml1	8.35	8.54	8.47	8.74	8.81	8.46	8.2	8.51	8.67	8.73	8.67	8.55909	0.176504	0.290964	0.00199697	0.872224	1	YES	8.45333	8.775	8.39	8.69	-0.231957	0.972136	-0.446904	0.714745	-0.675622	0.407781	0.972136	2
Nfs1	8.57	8.65	8.67	8.66	8.57	8.74	8.88	8.8	8.68	8.72	8.8	8.70364	0.092173	0.00605673	0.283448	0.468083	1	YES	8.63	8.615	8.80667	8.73333	0.941236	-0.281839	-0.48816	-0.598686	0.8136	0.273247	0.941236	1
Nhp2	6.69	6.72	6.8	6.86	6.76	6.83	6.82	6.83	6.61	6.69	6.51	6.73818	0.102763	0.174399	0.0930621	0.00634399	1	YES	6.73667	6.81	6.82667	6.60333	-0.331148	-0.425762	-0.0491627	0.431539	0.54079	-0.923167	-0.923167	-6
Nhsl2	7.32	7.43	7.36	7.51	7.54	7.09	7.16	7.16	7.38	7.55	7.44	7.35818	0.1529	0.0043517	0.000328514	0.0579741	2	YES	7.37	7.525	7.13667	7.45667	-0.514447	0.810042	-0.00820487	0.602238	-0.927151	0.333118	-0.927151	-5
Nif3l1	6.83	6.93	6.89	6.88	6.81	6.97	7.03	7.09	6.98	6.98	6.97	6.94182	0.0802063	0.00166533	0.147411	0.797526	1	YES	6.88333	6.845	7.03	6.97667	0.948573	-0.312404	-0.396807	-0.698511	0.75754	0.337778	0.948573	1
Dusp18	8.51	8.71	8.79	9.04	9.02	8.55	8.3	8.59	8.94	9.22	8.7	8.76091	0.260086	0.265556	0.00688161	0.622916	1	YES	8.67	9.03	8.48	8.95333	-0.302251	0.944533	-0.296658	0.645667	-0.793996	0.444987	0.944533	2
Efnb2	10.68	10.84	10.72	11.14	10.86	10.59	10.59	10.76	10.82	11.02	10.92	10.8127	0.163156	0.241441	0.00722288	0.890939	1	YES	10.7467	11	10.6467	10.92	-0.323197	0.94565	-0.33864	0.711836	-0.753302	0.380107	0.94565	2
Nmt1	12.29	12.34	12.42	12.46	12.4	12.52	12.56	12.48	12.47	12.5	12.43	12.4427	0.0749656	0.00969928	0.663248	0.0572778	1	YES	12.35	12.43	12.52	12.4667	0.8354	0.107794	-0.855727	-0.108911	0.731257	0.23338	-0.855727	-3
Enox1	8.47	8.58	8.52	8.74	8.86	8.52	8.55	8.64	8.72	8.75	8.59	8.63091	0.115951	0.469833	0.00277296	0.109366	1	YES	8.52333	8.8	8.57	8.68667	-0.155099	0.915086	-0.653691	0.832784	-0.40296	0.223867	0.915086	2
Entpd6	7.38	7.48	7.3	7.5	7.82	7.31	7.19	7.29	7.51	7.6	7.4	7.43455	0.166917	0.091593	0.00894289	0.822691	1	YES	7.38667	7.66	7.26333	7.50333	-0.478076	0.876473	-0.262874	0.814908	-0.74919	0.197155	0.876473	2
Nostrin	7.39	7.21	7.31	7.03	7.11	6.86	6.96	7	7.1	7	7.25	7.11091	0.154829	0.0281883	0.636774	0.00909056	1	YES	7.30333	7.07	6.94	7.11667	-0.60764	-0.108736	0.867821	-0.166178	-0.742264	0.0406214	0.867821	3
Epha3	7.63	7.65	7.69	7.95	8.25	7.6	7.53	7.8	7.89	8.01	7.69	7.79	0.205515	0.189885	0.00627756	0.235792	1	YES	7.65667	8.1	7.64333	7.86333	-0.33637	0.892502	-0.494571	0.882978	-0.536001	0.147595	0.892502	2
Npas4	7.73	7.93	7.43	7.42	7.78	7.19	6.98	6.81	7.33	7.41	7.16	7.37909	0.325002	0.00532211	0.432302	0.153623	1	YES	7.69667	7.6	6.99333	7.3	-0.910822	0.190637	0.627192	0.424534	-0.847321	-0.204405	-0.910822	-1
Npc1	9.24	9.23	9.14	9.05	9.16	9.74	9.62	9.43	9.23	9.2	9.4	9.31273	0.202758	0.0040105	0.0169989	0.142979	1	YES	9.20333	9.105	9.59667	9.27667	0.766484	-0.567515	-0.288493	-0.596567	0.943802	-0.0587429	0.943802	5
Npepps	10.42	10.46	10.52	10.48	10.49	10.59	10.61	10.63	10.47	10.53	10.47	10.5155	0.0647181	0.00981005	0.0468915	0.0135462	1	YES	10.4667	10.485	10.61	10.49	0.653793	-0.448106	-0.470774	-0.284161	0.988202	-0.233267	0.988202	5
Npl	7.03	6.89	6.69	6.3	6.65	7.47	7.37	7.31	6.45	6.96	6.93	6.91364	0.357066	0.0141264	0.0054579	0.435788	1	YES	6.87	6.475	7.38333	6.78	0.625842	-0.763502	-0.0125104	-0.71015	0.894127	-0.171466	0.894127	5
Npy2r	7.02	7.02	7.07	8.07	8.13	6.68	6.36	6.67	7.59	7.11	6.48	7.10909	0.567938	0.00575052	0.00492532	0.17943	2	YES	7.03667	8.1	6.57	7.06	-0.673022	0.693867	-0.159898	0.937036	-0.641311	-0.135827	0.937036	4
Erc2	13.14	13.24	13.12	13.38	13.44	13.11	13.11	13.04	13.36	13.35	13.2	13.2264	0.129283	0.0509536	0.000666624	0.746743	1	YES	13.1667	13.41	13.0867	13.3033	-0.375475	0.925279	-0.348398	0.78196	-0.720022	0.28646	0.925279	2
Nr3c2	9.14	8.9	9.09	9.64	9.75	8.74	8.94	8.97	9.35	9.26	8.87	9.15	0.307689	0.0120733	0.00283565	0.112667	1	YES	9.04333	9.695	8.88333	9.16	-0.570237	0.761683	-0.288172	0.946625	-0.591344	-0.0671085	0.946625	4
Nrep	8.45	8.29	8.41	8.36	8.18	8.45	8.55	8.53	8.29	8.32	8.32	8.37727	0.106949	0.100587	0.00928978	0.358303	1	YES	8.38333	8.27	8.51	8.31	0.456207	-0.85767	0.0948209	-0.621604	0.895531	-0.368748	0.895531	5
Fam120a	11.52	11.46	11.51	11.75	11.71	11.6	11.46	11.58	11.69	11.74	11.6	11.6018	0.102852	0.964517	0.00152233	0.196057	1	YES	11.4967	11.73	11.5467	11.6767	-0.00882403	0.961819	-0.708143	0.718332	-0.40247	0.392281	0.961819	2
Nsdhl	8.9	8.71	8.86	8.61	8.82	8.24	8.47	8.39	8.88	8.82	8.7	8.67273	0.210501	0.029131	0.0480612	0.00528416	1	YES	8.82333	8.715	8.36667	8.8	-0.507108	0.443435	0.463457	0.122101	-0.975492	0.389934	-0.975492	-5
Nsg2	11.37	11.44	11.54	11.84	11.89	11.34	11.38	11.49	11.62	11.74	11.4	11.55	0.186937	0.0492392	0.00326401	0.13429	1	YES	11.45	11.865	11.4033	11.5867	-0.45187	0.831904	-0.405378	0.927153	-0.555221	0.0334471	0.927153	4
Fam193a	10.5	10.56	10.59	10.71	10.74	10.7	10.49	10.63	10.77	10.84	10.69	10.6564	0.107049	0.316504	0.00791466	0.87396	1	YES	10.55	10.725	10.6067	10.7667	0.28139	0.958633	-0.74071	0.415789	-0.366224	0.691145	0.958633	2
Nudt11	8.53	8.52	8.46	8.66	8.63	8.62	8.6	8.58	8.68	8.65	8.75	8.60727	0.0780549	0.014379	0.00119829	0.316823	1	YES	8.50333	8.645	8.6	8.69333	0.517244	0.838291	-0.882162	0.284901	-0.0858134	0.683075	-0.882162	-3
Nwd2	7.87	8.07	7.98	8.22	8.01	7.78	7.68	7.83	7.84	7.91	7.82	7.91	0.14378	0.00407642	0.0735	0.678308	1	YES	7.97333	8.115	7.76333	7.85667	-0.890012	0.44659	0.202979	0.824718	-0.718657	-0.309041	-0.890012	-1
Oat	9.2	9.37	9.43	9.56	9.24	9.79	9.83	10.04	9.47	9.55	9.61	9.55364	0.243358	0.00380948	0.135578	0.0410433	1	YES	9.33333	9.4	9.88667	9.54333	0.815393	-0.323816	-0.560866	-0.380668	0.934777	0.00675743	0.934777	5
Fam69a	8.63	8.9	8.78	9.09	9.02	8.76	8.87	8.81	8.92	9.14	9.03	8.90455	0.14804	0.88467	0.00448067	0.592495	1	YES	8.77	9.055	8.81333	9.03	0.0361868	0.990201	-0.670457	0.628672	-0.472929	0.514714	0.990201	2
Fat4	7.54	7.62	8.17	8.44	8.4	7.8	7.63	7.95	8.2	8.48	8.16	8.03545	0.330299	0.665248	0.00436432	0.58419	1	YES	7.77667	8.42	7.79333	8.28	-0.107484	0.984787	-0.585339	0.709451	-0.551795	0.427683	0.984787	2
Fbxo10	7.51	7.53	7.62	7.76	7.75	7.54	7.38	7.59	7.69	7.86	7.62	7.62273	0.12934	0.499684	0.00791582	0.877578	1	YES	7.55333	7.755	7.50333	7.72333	-0.18997	0.980863	-0.432001	0.651359	-0.700603	0.481245	0.980863	2
Fbxo41	7.69	7.71	7.75	7.89	7.87	7.75	7.64	7.72	7.77	7.91	7.79	7.77182	0.0823317	0.320428	0.00344632	0.5292	1	YES	7.71667	7.88	7.70333	7.82333	-0.237246	0.960283	-0.502239	0.776188	-0.606601	0.332652	0.960283	2
Olig2	8.89	9.05	8.89	8.82	8.85	9.1	9.4	9.42	9.18	8.9	9.12	9.05636	0.202227	0.00837692	0.0710648	0.448002	1	YES	8.94333	8.835	9.30667	9.06667	0.84767	-0.496255	-0.311189	-0.667616	0.884215	0.0945904	0.884215	5
Oprl1	8.37	8.49	8.38	8.67	8.67	8.38	8.4	8.24	8.5	8.58	8.43	8.46455	0.127448	0.0281697	0.00190643	0.31902	1	YES	8.41333	8.67	8.34	8.50333	-0.487154	0.85252	-0.320322	0.882839	-0.664083	0.101566	0.882839	4
Optn	6.71	6.64	6.66	6.59	6.54	6.77	6.85	6.76	6.67	6.78	6.76	6.70273	0.0878108	0.00139175	0.0266142	0.430547	1	YES	6.67	6.565	6.79333	6.73667	0.868033	-0.475702	-0.144402	-0.857916	0.693695	0.308623	0.868033	1
Orc3	9.84	9.79	9.78	9.96	9.79	9.97	10.1	10.09	9.9	9.9	9.93	9.91364	0.106879	0.00758455	0.382271	0.026657	1	YES	9.80333	9.875	10.0533	9.91	0.782701	-0.19682	-0.67916	-0.224625	0.906428	-0.00264265	0.906428	5
Osbpl9	9.81	9.84	9.9	9.86	9.74	9.99	10.04	10.05	9.95	9.93	9.99	9.91818	0.0938876	0.000653321	0.0745857	0.737419	1	YES	9.85	9.8	10.0267	9.95667	0.939392	-0.338181	-0.379651	-0.705065	0.770148	0.314568	0.939392	1
Fhl1	8.44	8.54	8.59	8.74	8.85	8.52	8.59	8.47	8.81	8.97	8.7	8.65636	0.162608	0.769949	0.00162717	0.812659	1	YES	8.52333	8.795	8.52667	8.82667	0.0610354	0.996912	-0.58228	0.511802	-0.568855	0.639333	0.996912	2
Osgep	6.69	6.67	6.74	6.85	6.77	6.88	6.87	6.85	6.79	6.81	6.87	6.79909	0.0706405	0.00559361	0.187729	0.0121265	1	YES	6.7	6.81	6.86667	6.82333	0.732679	0.271363	-0.940028	0.0940028	0.626685	0.21934	-0.940028	-3
Osmr	6.3	6.21	6.42	6.1	6.35	8.26	8.21	7.69	6.38	6.42	7.24	6.87091	0.786586	0.000831898	0.00762801	0.0136545	2	YES	6.31	6.225	8.05333	6.68	0.74879	-0.496733	-0.398883	-0.465745	0.972461	-0.107833	0.972461	5
Otof	7.14	7.2	7.05	7.31	7.25	6.31	6.44	6.43	6.9	7.15	6.85	6.91182	0.344405	7.40308e-05	0.000740621	0.0125583	2	YES	7.13	7.28	6.39333	6.96667	-0.781556	0.538405	0.322308	0.580155	-0.944005	0.0415419	-0.944005	-5
Otud6b	12.22	12.25	12.22	12.21	12.28	12.31	12.34	12.41	12.43	12.3	12.32	12.2991	0.0706405	0.00802064	0.856784	0.777109	1	YES	12.23	12.245	12.3533	12.35	0.995502	0.0508651	-0.650268	-0.499238	0.591534	0.557972	0.995502	1
Oxsr1	9.4	9.42	9.52	9.33	9.38	9.49	9.62	9.55	9.42	9.35	9.38	9.44182	0.0869502	0.0807915	0.00551229	0.275308	1	YES	9.44667	9.355	9.55333	9.38333	0.443086	-0.858822	0.0915884	-0.60322	0.900093	-0.388461	0.900093	5
P2rx4	7.96	7.92	7.91	7.63	7.61	8.58	8.27	8.18	7.65	7.91	8.03	7.96818	0.280772	0.010117	0.00403729	0.396175	1	YES	7.93	7.62	8.34333	7.86333	0.630649	-0.7587	-0.0203308	-0.707881	0.896402	-0.168191	0.896402	5
P4hb	10.04	10.22	10.21	10.21	10.09	10.56	10.48	10.52	10.17	10.09	10.13	10.2473	0.176331	0.00506985	0.00236228	0.00284376	3	YES	10.1567	10.15	10.52	10.13	0.528414	-0.610497	-0.293232	-0.316928	0.998174	-0.388014	0.998174	5
Pabpn1	9.92	9.9	9.9	10.25	10.13	10.01	10.09	10.03	10.17	10.17	9.99	10.0509	0.114531	0.519138	0.00407661	0.0356858	1	YES	9.90667	10.19	10.0433	10.11	0.136376	0.842321	-0.866103	0.70863	-0.106526	0.263999	-0.866103	-3
Fras1	6.83	6.87	6.92	7.23	7.26	6.92	6.85	7.02	7.13	7.28	6.87	7.01636	0.168214	0.546983	0.00917567	0.207803	1	YES	6.87333	7.245	6.93	7.09333	-0.163247	0.919341	-0.643221	0.831723	-0.418342	0.22984	0.919341	2
Pacs2	9.58	9.66	9.69	9.51	9.65	10.07	9.98	9.91	9.66	9.86	9.62	9.74455	0.172119	0.00441063	0.0224631	0.111735	1	YES	9.64333	9.58	9.98667	9.71333	0.768562	-0.54283	-0.325815	-0.561643	0.952622	-0.0651631	0.952622	5
Gabbr1	12.72	12.73	12.72	12.82	12.83	12.77	12.7	12.74	12.74	12.83	12.76	12.76	0.0447214	0.397785	0.00823442	0.156633	1	YES	12.7233	12.825	12.7367	12.7767	-0.22093	0.894242	-0.613475	0.868583	-0.419106	0.163998	0.894242	2
Gdf10	6.25	6.1	6.26	6.29	6.9	6.31	6.06	5.95	6.51	6.67	6.63	6.35727	0.276046	0.730867	0.00873215	0.683182	1	YES	6.20333	6.595	6.10667	6.60333	-0.0982717	0.98828	-0.446404	0.559879	-0.694763	0.581289	0.98828	2
Gkap1	7.81	7.74	7.91	7.98	8.08	7.83	7.84	7.98	8.07	8.02	7.95	7.92818	0.106414	0.633559	0.00839437	0.421266	1	YES	7.82	8.03	7.88333	8.01333	0.13243	0.964844	-0.764582	0.611666	-0.349523	0.50244	0.964844	2
Pbx1	10.95	10.98	11.09	11.11	11.04	11.24	11.26	11.19	11.09	11.17	11.19	11.1191	0.0968086	0.00318158	0.868445	0.0652052	1	YES	11.0067	11.075	11.23	11.15	0.894877	-0.0349952	-0.753339	-0.279976	0.793747	0.239567	0.894877	1
Gpc4	7.09	7.25	7.23	7.63	7.62	6.98	7.05	7.24	7.47	7.65	7.29	7.31818	0.229459	0.150204	0.00130406	0.73773	1	YES	7.19	7.625	7.09	7.47	-0.297991	0.952402	-0.414932	0.759023	-0.684807	0.340717	0.952402	2
Pbxip1	7	6.83	6.89	6.69	6.83	7.54	7.47	7.36	6.84	7.03	7.09	7.05182	0.27189	0.000482324	0.00183966	0.0382656	2	YES	6.90667	6.76	7.45667	6.98667	0.744584	-0.591193	-0.267525	-0.592246	0.950176	-0.0904051	0.950176	5
Pcbd2	8.08	8.14	8.03	8.02	8.1	8.15	8.14	8.12	8.21	8.3	8.25	8.14	0.0824621	0.00268047	0.129808	0.0367668	1	YES	8.08333	8.06	8.13667	8.25333	0.826107	0.312581	-0.386719	-0.567187	0.0257812	0.928125	0.928125	6
Pcdh19	9.13	9.35	9.3	9.71	9.74	8.69	8.65	8.93	9.36	9.61	9	9.22455	0.363277	0.00648395	0.00330407	0.680186	2	YES	9.26	9.725	8.75667	9.32333	-0.657648	0.749694	-0.0104888	0.769875	-0.855183	0.0957973	-0.855183	-5
Pcdh8	6.6	6.67	6.67	6.99	7.15	6.37	6.48	6.6	6.84	6.62	6.57	6.68727	0.214649	0.00427317	0.00247877	0.129803	2	YES	6.64667	7.07	6.48333	6.67667	-0.64578	0.715385	-0.194235	0.939917	-0.631821	-0.113862	0.939917	4
Pcdhb16	8.42	8.43	8.44	8.26	8.08	8.45	8.41	8.56	8.44	8.51	8.4	8.4	0.123141	0.00715479	0.0133515	0.0286736	1	YES	8.43	8.17	8.47333	8.45	0.658859	-0.57735	0.231373	-0.992157	0.435294	0.32549	-0.992157	-4
Pcdhb19	7.17	7.02	7.26	6.78	6.81	7.27	7.15	7.05	6.97	6.91	7.15	7.04909	0.160763	0.145137	0.00755247	0.167266	1	YES	7.15	6.795	7.15667	7.01	0.377824	-0.855076	0.480557	-0.916831	0.506799	-0.0705255	-0.916831	-4
Pcna	8.81	8.92	8.84	8.88	8.83	9.11	8.99	9.21	8.91	8.97	9.04	8.95545	0.119268	0.00574569	0.200196	0.210515	1	YES	8.85667	8.855	9.10333	8.97333	0.893089	-0.322165	-0.510916	-0.520334	0.88292	0.148331	0.893089	1
Pdcl	7.28	7.22	7.24	7.09	7.16	7.44	7.41	7.59	7.18	7.17	7.29	7.27909	0.140289	0.00591631	0.00219431	0.122337	2	YES	7.24667	7.125	7.48	7.21333	0.613063	-0.740123	-0.0861956	-0.621709	0.940816	-0.232911	0.940816	5
Pde4b	9.25	9.27	9.35	9.2	9.13	9.48	9.51	9.4	9.35	9.38	9.41	9.33909	0.110984	0.000313697	0.00968498	0.503782	2	YES	9.29	9.165	9.46333	9.38	0.877286	-0.470647	-0.180428	-0.832575	0.723884	0.289119	0.877286	1
Gpr85	7.4	7.48	7.42	7.67	7.68	7.41	7.49	7.6	7.71	7.66	7.59	7.55545	0.112925	0.585852	0.00154397	0.299321	1	YES	7.43333	7.675	7.5	7.65333	0.110497	0.96992	-0.749007	0.621416	-0.370959	0.498551	0.96992	2
Pde8a	8.4	8.34	8.4	8.16	8.13	8.84	8.75	8.82	8.42	8.28	8.29	8.43909	0.240585	3.19692e-05	1.17042e-05	0.00780373	3	YES	8.38	8.145	8.80333	8.33	0.631285	-0.735058	-0.08288	-0.646065	0.931651	-0.202707	0.931651	5
Grb10	7.63	7.71	7.86	8.2	8.13	7.67	7.85	7.78	8.16	8.32	7.86	7.92455	0.226088	0.922754	0.003713	0.655353	1	YES	7.73333	8.165	7.76667	8.11333	-0.023409	0.993817	-0.622927	0.649957	-0.524635	0.497604	0.993817	2
Pdf	7.57	7.59	7.49	7.68	7.72	7.69	7.57	7.63	7.56	7.58	7.59	7.60636	0.0642824	0.45585	0.12168	0.00761949	1	YES	7.55	7.7	7.63	7.57667	-0.189002	0.42162	-0.646329	0.86457	0.159484	-0.377725	0.86457	4
Pdgfd	6.15	5.8	6.26	5.92	6.17	6.77	7.09	6.65	6.29	6.36	6.15	6.32818	0.359338	0.00465213	0.0434591	0.0589049	1	YES	6.07	6.045	6.83667	6.26667	0.774633	-0.466347	-0.424609	-0.46986	0.9631	-0.0686313	0.9631	5
Pdpn	7.33	7.17	7.42	7.57	7.42	8.24	8.23	7.9	7.44	7.39	7.51	7.60182	0.34348	0.00224455	0.0205612	0.00115337	2	YES	7.30667	7.495	8.12333	7.44667	0.611828	-0.388863	-0.526411	-0.180068	0.975431	-0.268952	0.975431	5
Grhl1	6.57	6.53	6.68	6.74	6.83	6.53	6.49	6.54	6.89	6.68	6.64	6.64727	0.125343	0.293571	0.006622	0.822198	1	YES	6.59333	6.785	6.52	6.73667	-0.285063	0.956717	-0.353962	0.683124	-0.75076	0.421598	0.956717	2
Grik5	10.34	10.65	10.68	10.8	11.11	10.5	10.18	10.43	10.84	11.1	10.65	10.6618	0.279604	0.291309	0.00811292	0.708471	1	YES	10.5567	10.955	10.37	10.8633	-0.296441	0.949676	-0.318729	0.66103	-0.777863	0.435562	0.949676	2
Per1	8.9	9.28	8.79	9.14	9.37	8.37	8.36	8.08	9.01	8.94	8.41	8.78636	0.403581	0.00572411	0.036433	0.433454	1	YES	8.99	9.255	8.27	8.78667	-0.822681	0.541147	0.263135	0.686816	-0.887997	-0.0619533	-0.887997	-5
Grin2b	14.01	14.1	13.86	14.26	14.25	13.81	13.87	13.8	14.17	14.21	13.99	14.03	0.169491	0.0350987	0.00163317	0.787735	1	YES	13.99	14.255	13.8267	14.1233	-0.46441	0.884216	-0.213593	0.749848	-0.807412	0.271157	0.884216	2
Pggt1b	8.3	8.32	8.3	8.37	8.34	8.46	8.44	8.49	8.43	8.58	8.39	8.40182	0.0839717	0.00587096	0.47677	0.533605	1	YES	8.30667	8.355	8.46333	8.46667	0.968913	0.186561	-0.760926	-0.357878	0.545504	0.5733	0.968913	1
Pgm1	7.39	7.58	7.6	7.58	7.64	8.04	7.81	7.9	7.71	7.83	7.68	7.70545	0.171431	0.00343306	0.480619	0.0657025	1	YES	7.52333	7.61	7.91667	7.74	0.882929	-0.151841	-0.678596	-0.340922	0.853928	0.165591	0.882929	1
Gtf3c1	10.18	10.18	10.28	10.42	10.38	10.29	10.24	10.34	10.31	10.44	10.31	10.3064	0.0823819	0.686607	0.00991756	0.127354	1	YES	10.2133	10.4	10.29	10.3533	0.106999	0.891657	-0.830542	0.70699	-0.199055	0.322607	0.891657	2
Phc3	9.67	9.77	9.62	9.73	9.72	9.83	9.81	9.8	9.77	9.85	9.85	9.76545	0.0708858	0.00680569	0.442408	0.647751	1	YES	9.68667	9.725	9.81333	9.82333	0.97037	0.20845	-0.751141	-0.369345	0.510444	0.610043	0.97037	1
Phka1	8.04	8.03	8.18	8.35	8.28	8.31	8.44	8.37	8.29	8.27	8.26	8.25636	0.122123	0.012039	0.117788	0.00282806	1	YES	8.08333	8.315	8.37333	8.27333	0.571208	0.302855	-0.945095	0.285521	0.595388	0.0641868	-0.945095	-3
Phkg1	6.66	6.67	6.71	6.58	6.57	6.97	6.94	6.87	6.66	6.67	6.7	6.72727	0.130599	5.55407e-05	4.91247e-05	0.00877472	3	YES	6.68	6.575	6.92667	6.67667	0.67238	-0.685249	-0.154165	-0.622233	0.945422	-0.169024	0.945422	5
Phldb1	7.07	7	7.06	7.04	7.05	7.21	7.17	7.19	7.09	7.09	7.14	7.10091	0.0643081	0.000474977	0.0471541	0.0408345	1	YES	7.04333	7.045	7.19	7.10667	0.870346	-0.341176	-0.510534	-0.494455	0.90449	0.100499	0.90449	5
Phlpp1	11.7	11.73	11.71	11.86	11.82	12.02	12.09	12.02	11.89	11.92	11.8	11.8691	0.127169	0.000211041	0.394179	0.000639899	2	YES	11.7133	11.84	12.0433	11.87	0.76444	-0.0990941	-0.751929	-0.13077	0.866353	0.0163463	0.866353	5
Phyhd1	6.9	6.98	6.75	6.84	7.01	7.43	7.36	7.21	6.99	7.03	7.19	7.06273	0.202489	0.00336547	0.164248	0.059025	1	YES	6.87667	6.925	7.33333	7.07	0.846358	-0.302438	-0.567153	-0.410137	0.916378	0.0609114	0.916378	5
Picalm	12.2	12.21	12.27	12.25	12.22	12.42	12.42	12.47	12.34	12.29	12.27	12.3055	0.089378	0.000248224	0.0154144	0.00877486	2	YES	12.2267	12.235	12.4367	12.3	0.817644	-0.381567	-0.500677	-0.443457	0.941273	0.00286101	0.941273	5
Pid1	7.31	7.32	7.36	7.46	7.47	7.44	7.45	7.44	7.45	7.43	7.39	7.41091	0.0543481	0.0323906	0.0036962	0.000693727	2	YES	7.33	7.465	7.44333	7.42333	0.348101	0.558581	-0.958143	0.55619	0.313149	0.0888035	-0.958143	-3
Pigm	7.83	7.74	7.81	7.77	7.81	7.99	7.97	8.04	7.88	7.8	7.76	7.85455	0.0969877	0.00510817	0.0128592	0.0151004	1	YES	7.79333	7.79	8	7.81333	0.656845	-0.542611	-0.368237	-0.390222	0.994791	-0.236332	0.994791	5
Pik3r1	12.5	12.59	12.66	12.52	12.25	12.89	13.08	12.88	12.5	12.58	12.81	12.66	0.223688	0.00750652	0.0161967	0.483986	1	YES	12.5833	12.385	12.95	12.63	0.754278	-0.639183	-0.153071	-0.717893	0.891137	-0.0201722	0.891137	5
Pik3r3	10.26	10.14	10.15	9.99	9.88	10.1	10.17	10.19	10.03	10.01	10.16	10.0982	0.104344	0.263588	0.00515669	0.0945342	1	YES	10.1833	9.935	10.1533	10.0667	0.26365	-0.868747	0.591405	-0.895841	0.411738	-0.107301	-0.895841	-4
Pikfyve	9.71	9.85	9.78	9.91	9.78	9.96	9.96	9.98	9.9	9.92	9.87	9.87455	0.0827223	0.00806523	0.940934	0.0768286	1	YES	9.78	9.845	9.96667	9.89667	0.869964	-0.018251	-0.776242	-0.228306	0.797316	0.207232	0.869964	1
Pim3	7.02	6.91	7	6.89	7.05	6.88	6.84	6.73	6.68	6.77	6.78	6.86818	0.116214	0.0035829	0.403574	0.482952	1	YES	6.97667	6.97	6.81667	6.74333	-0.965594	-0.199778	0.57671	0.538263	-0.346026	-0.768946	-0.965594	-1
Pip4k2a	11.7	11.71	11.68	11.69	11.53	11.95	12.2	12.03	11.72	11.78	11.8	11.7991	0.180829	0.00146743	0.00769674	0.0843621	2	YES	11.6967	11.61	12.06	11.7667	0.768781	-0.561801	-0.295904	-0.591808	0.944616	-0.0569046	0.944616	5
Pip5k1b	8.65	8.7	8.6	8.99	8.65	8.34	8.45	8.46	8.57	8.52	8.32	8.56818	0.178724	0.0062245	0.18314	0.465554	1	YES	8.65	8.82	8.41667	8.47	-0.918019	0.35147	0.221093	0.838943	-0.626936	-0.433101	-0.918019	-1
Hap1	7.83	8.04	8.42	8.82	9.16	7.62	7.68	7.89	8.78	8.85	7.9	8.27182	0.523273	0.0857928	0.00553169	0.796771	1	YES	8.09667	8.99	7.73	8.51	-0.450652	0.890659	-0.288866	0.809234	-0.739579	0.21921	0.890659	2
Pkp2	6.93	6.68	6.66	7.53	8.26	6.36	6.68	6.88	7.77	7.23	6.66	7.05818	0.551194	0.141532	0.00878547	0.280867	1	YES	6.75667	7.895	6.64	7.22	-0.401332	0.871102	-0.434638	0.898056	-0.571224	0.107806	0.898056	4
Pla2g16	7.98	8	7.98	7.81	7.76	8.21	8.38	8.48	7.85	7.85	7.89	8.01727	0.22708	0.00185278	0.000134904	0.0160109	2	YES	7.98667	7.785	8.35667	7.86333	0.511223	-0.792491	-0.0296252	-0.560684	0.944715	-0.354405	0.944715	5
Pla2g7	11.4	11	11.38	10.82	10.79	12.11	11.92	11.92	11.04	11.35	11.42	11.3773	0.43071	0.000790899	0.000873521	0.260589	2	YES	11.26	10.805	11.9833	11.27	0.704666	-0.692806	-0.0952904	-0.718387	0.895274	-0.081596	0.895274	5
Plau	6.08	5.93	5.99	5.91	5.66	6.86	6.6	6.4	5.97	5.88	6.41	6.15364	0.346207	0.00901855	0.0228597	0.256576	1	YES	6	5.785	6.62	6.08667	0.749841	-0.608822	-0.230943	-0.634898	0.933951	-0.0681087	0.933951	5
Plcb3	6.64	6.6	6.7	6.57	6.7	7.08	6.96	6.91	6.61	6.83	6.78	6.76182	0.158391	0.00484478	0.0517882	0.0710301	1	YES	6.64667	6.635	6.98333	6.74	0.788484	-0.455238	-0.431182	-0.479282	0.956846	-0.0463821	0.956846	5
Hexdc	7.3	7.2	7.29	7.46	7.4	7.17	7.25	7.16	7.4	7.5	7.25	7.30727	0.111444	0.270605	0.00810701	0.817792	1	YES	7.26333	7.43	7.19333	7.38333	-0.310294	0.948613	-0.332704	0.691001	-0.76266	0.404363	0.948613	2
Plcd4	6.76	6.83	6.75	6.64	6.77	7.12	7.18	7.08	6.7	6.72	6.88	6.85727	0.176691	0.00248623	0.00175378	0.0148555	2	YES	6.78	6.705	7.12667	6.76667	0.617564	-0.657894	-0.225573	-0.487528	0.985244	-0.272143	0.985244	5
Plce1	6.27	6.25	6.63	6.58	6.92	7.05	7.04	7.06	6.85	6.81	6.84	6.75455	0.277042	0.00414417	0.430905	0.014056	1	YES	6.38333	6.75	7.05	6.83333	0.779696	0.155939	-0.890312	-0.0100035	0.710249	0.190067	-0.890312	-3
Plcl1	8.09	8.16	8.2	8.2	8.07	8.45	8.64	8.83	8.34	8.2	8.47	8.33182	0.230605	0.00377025	0.0910503	0.119385	1	YES	8.15	8.135	8.64	8.33667	0.849535	-0.390991	-0.469205	-0.511753	0.920682	0.0602757	0.920682	5
Pld4	6.94	6.89	7.05	6.78	6.93	8.27	7.71	7.76	6.96	7.11	7.55	7.26818	0.456385	0.00304054	0.0282609	0.0803677	1	YES	6.96	6.855	7.91333	7.20667	0.790716	-0.491799	-0.383057	-0.529983	0.950938	-0.0378976	0.950938	5
Plek	7.18	7.29	7.21	7.21	7.11	9.12	8.61	8.63	7.33	7.49	8.14	7.75636	0.695169	0.00054184	0.0099	0.0169078	2	YES	7.22667	7.16	8.78667	7.65333	0.787768	-0.460384	-0.425284	-0.484351	0.956889	-0.0472538	0.956889	5
Plekhb1	12.04	12.03	11.85	11.79	11.76	12.31	12.6	12.27	11.89	11.89	11.9	12.03	0.248633	0.00578837	0.00143392	0.0643279	2	YES	11.9733	11.775	12.3933	11.8933	0.57766	-0.749349	-0.0877664	-0.579258	0.95304	-0.286015	0.95304	5
Plekhh1	7.84	7.73	7.61	7.66	7.57	8.02	8.06	7.96	7.72	7.75	7.69	7.78273	0.157947	0.00325009	0.00271584	0.0819443	2	YES	7.72667	7.615	8.01333	7.72	0.661631	-0.684154	-0.164176	-0.59981	0.954169	-0.190184	0.954169	5
Hmgb3	7.88	7.84	7.8	8.01	7.94	7.79	7.8	7.8	7.98	7.89	7.84	7.87	0.0738549	0.0885157	0.00426581	0.641005	1	YES	7.84	7.975	7.79667	7.90333	-0.427304	0.897958	-0.332514	0.825922	-0.704358	0.21095	0.897958	2
Plin3	7.06	7	7	7.22	7.1	7.2	7.29	7.44	7.05	7.09	7.04	7.13545	0.131451	0.0804689	0.275709	0.00407808	1	YES	7.02	7.16	7.31	7.06	0.424535	-0.245783	-0.606313	0.116102	0.890119	-0.399908	0.890119	5
Pllp	8.01	7.89	8.05	7.94	7.55	8.53	8.24	8.13	7.81	7.86	7.82	7.98455	0.245259	0.0778925	0.00828701	0.272653	1	YES	7.98333	7.745	8.3	7.83	0.474443	-0.836674	0.0511469	-0.598987	0.914961	-0.367121	0.914961	5
Plod1	6.79	6.8	6.73	6.53	6.8	7.19	7.01	6.97	6.81	6.79	6.89	6.84636	0.161711	0.00874153	0.0310923	0.37368	1	YES	6.77333	6.665	7.05667	6.83	0.783744	-0.585623	-0.233817	-0.671172	0.910036	-0.00504641	0.910036	5
Hnrnpa1	12.93	12.9	13	13.25	13.2	12.99	13.07	13.08	13.37	13.16	13.08	13.0936	0.135262	0.481184	0.00523962	0.292353	1	YES	12.9433	13.225	13.0467	13.2033	0.176361	0.946588	-0.804185	0.600541	-0.288841	0.492485	0.946588	2
Pls1	8.83	8.86	8.63	8.6	8.45	8.96	9.12	9.12	8.91	8.63	8.65	8.79636	0.210984	0.0136751	0.00638575	0.580334	1	YES	8.77333	8.525	9.06667	8.73	0.644225	-0.756264	-0.00124396	-0.742642	0.874502	-0.130616	0.874502	5
Plxdc2	10.78	10.81	10.87	10.94	10.86	11.55	11.29	11.22	11.06	10.97	11.09	11.04	0.22454	0.00113825	0.109554	0.0175928	1	YES	10.82	10.9	11.3533	11.04	0.82723	-0.286664	-0.591091	-0.364112	0.922102	0.0331011	0.922102	5
Plxnb3	6.58	6.61	6.55	6.5	6.46	6.81	6.81	6.81	6.65	6.59	6.69	6.64182	0.119226	2.60676e-05	0.000310273	0.144013	2	YES	6.58	6.48	6.81	6.64333	0.819682	-0.555716	-0.232611	-0.713876	0.874297	0.0721897	0.874297	5
Pmm2	7.43	7.39	7.39	7.26	7.39	7.58	7.47	7.61	7.45	7.46	7.5	7.44818	0.0918317	0.00348955	0.0498804	0.943705	1	YES	7.40333	7.325	7.55333	7.47	0.87685	-0.480534	-0.237394	-0.775106	0.792267	0.220233	0.87685	1
Hnrnpa3	14.9	14.94	14.82	15.13	15.05	14.91	15	14.98	15.02	15.07	14.97	14.9809	0.0831706	0.922	0.00547276	0.0607064	1	YES	14.8867	15.09	14.9633	15.02	0.0223272	0.870761	-0.799219	0.773437	-0.20625	0.232031	0.870761	2
Pnpla7	6.58	6.53	6.59	6.41	6.61	7.05	6.91	6.81	6.56	6.81	6.84	6.7	0.185276	0.00507771	0.137695	0.400385	1	YES	6.56667	6.51	6.92333	6.73667	0.903997	-0.377096	-0.420521	-0.623325	0.855954	0.187892	0.903997	1
Htr5b	6.57	6.64	6.28	6.97	7.14	6.24	6.26	6.15	7.05	6.64	6.4	6.57636	0.332901	0.0424779	0.0050147	0.770109	1	YES	6.49667	7.055	6.21667	6.69667	-0.522638	0.850139	-0.226112	0.829602	-0.755544	0.152054	0.850139	2
Pon2	7.26	7.34	7.35	7.39	7.26	7.71	7.73	7.6	7.35	7.41	7.41	7.43727	0.158922	0.000668577	0.00663528	0.00496713	3	YES	7.31667	7.325	7.68	7.39	0.722152	-0.474878	-0.433158	-0.400712	0.9815	-0.147631	0.9815	5
Icam5	8.75	8.99	8.88	9.41	9.37	8.7	8.55	8.82	8.98	9.41	8.88	8.97636	0.283429	0.0635571	0.00415833	0.611527	1	YES	8.87333	9.39	8.69	9.09	-0.463481	0.879016	-0.3045	0.839682	-0.7105	0.175318	0.879016	2
Ppfibp2	6.42	6.32	6.44	6.19	6.17	6.68	6.76	6.61	6.37	6.33	6.35	6.42182	0.181048	0.000224229	7.53586e-05	0.113369	2	YES	6.39333	6.18	6.68333	6.35	0.634954	-0.754583	-0.0265646	-0.706618	0.897883	-0.1647	0.897883	5
Pphln1	9.42	9.37	9.32	9.4	9.36	9.47	9.48	9.49	9.47	9.48	9.45	9.42818	0.0554024	0.00114412	0.931152	0.550673	1	YES	9.37	9.38	9.48	9.46667	0.992895	-0.0168287	-0.631544	-0.514952	0.650977	0.495519	0.992895	1
Ice1	10.82	10.73	10.79	11.06	10.93	10.75	10.87	10.91	10.92	11.09	10.97	10.8945	0.112198	0.535394	0.00623236	0.514228	1	YES	10.78	10.995	10.8433	10.9933	0.164079	0.971168	-0.755286	0.565825	-0.366122	0.555584	0.971168	2
Ppp1r14b	7.53	7.63	7.67	7.57	7.41	7.99	7.88	8.03	7.37	7.61	7.44	7.64818	0.216619	0.0241723	0.00129821	0.016251	1	YES	7.61	7.49	7.96667	7.47333	0.427967	-0.77202	-0.0726727	-0.421502	0.964124	-0.46995	0.964124	5
Ppp1r2	9.64	9.7	9.54	9.99	9.86	9.65	9.72	9.72	9.72	9.63	9.5	9.69727	0.13053	0.0533962	0.0711629	0.00783104	1	YES	9.62667	9.925	9.69667	9.61667	-0.478963	0.43877	-0.415761	0.96882	-0.0908873	-0.462172	0.96882	4
Ppp1r26	7.38	7.37	7.44	7.09	7.04	7.34	7.31	7.5	7.19	7.38	7.38	7.31091	0.137474	0.0530254	0.00601133	0.0362172	1	YES	7.39667	7.065	7.38333	7.31667	0.445894	-0.745236	0.459066	-0.97394	0.401458	0.113416	-0.97394	-4
Ppp1r3d	6.57	6.58	6.23	6.56	6.76	6.19	6.23	6.23	6.25	6.28	6.27	6.37727	0.189597	0.00344162	0.132946	0.341704	1	YES	6.46	6.66	6.21667	6.26667	-0.909204	0.357017	0.195131	0.854728	-0.607379	-0.44248	-0.909204	-1
Ighv1-2	9.45	9.77	9.28	10.18	10.16	9.6	9.14	9.17	10.35	9.74	10.57	9.76455	0.469572	0.700826	0.00343277	0.522334	1	YES	9.5	10.17	9.30333	10.22	-0.0909611	0.984034	-0.427293	0.532326	-0.708972	0.603939	0.984034	2
Ighv2-2	7.54	7.55	7.17	7.87	7.98	7.22	7.28	7.01	8.05	7.46	8.1	7.56636	0.364674	0.328436	0.00429522	0.523392	1	YES	7.42	7.925	7.17	7.87	-0.242409	0.957715	-0.323503	0.603413	-0.782371	0.502461	0.957715	2
Prdx1	8.57	8.59	8.84	8.66	8.59	8.98	8.99	9.12	8.64	8.67	8.56	8.74636	0.191086	0.0190508	0.00708401	0.0183154	1	YES	8.66667	8.625	9.03	8.62333	0.530356	-0.657446	-0.235648	-0.376755	0.994802	-0.382399	0.994802	5
Prdx6	8.55	8.44	8.58	8.61	8.33	9.74	9.51	9.23	8.5	8.75	8.76	8.81818	0.443187	0.00107449	0.00517665	0.00979231	3	YES	8.52333	8.47	9.49333	8.67	0.708072	-0.530549	-0.371535	-0.446075	0.984161	-0.16655	0.984161	5
Prex2	10.71	10.92	11.04	11.09	11.05	11.73	11.64	11.45	11.21	11.29	11.09	11.2018	0.291698	0.00111186	0.190869	0.00750975	2	YES	10.89	11.07	11.6067	11.1967	0.799661	-0.218089	-0.658767	-0.264602	0.910595	0.0127739	0.910595	5
Ildr2	11.31	11.52	11.35	11.62	11.72	11.37	11.16	11.25	11.62	11.71	11.45	11.4618	0.181349	0.167788	0.00290338	0.690438	1	YES	11.3933	11.67	11.26	11.5933	-0.324264	0.941911	-0.30608	0.680509	-0.781545	0.407117	0.941911	2
Ilf3	8.62	8.63	8.72	8.95	8.88	8.79	8.68	8.73	8.82	8.95	8.7	8.77	0.112412	0.883982	0.00980361	0.133266	1	YES	8.65667	8.915	8.73333	8.82333	-0.0387431	0.899701	-0.748097	0.792834	-0.290788	0.246052	0.899701	2
Ist1	9.49	9.52	9.54	9.72	9.78	9.5	9.59	9.48	9.68	9.7	9.55	9.59545	0.100938	0.199059	0.00154562	0.152008	1	YES	9.51667	9.75	9.52333	9.64333	-0.260211	0.919413	-0.550854	0.851321	-0.510792	0.210326	0.919413	2
Prkci	10.45	10.48	10.49	10.63	10.56	10.55	10.58	10.58	10.6	10.61	10.64	10.5609	0.0600688	0.00769416	0.00117605	0.0516448	2	YES	10.4733	10.595	10.57	10.6167	0.540319	0.768622	-0.953434	0.329528	0.0659056	0.558001	-0.953434	-3
Prkd3	7.34	7.45	7.51	7.47	7.35	7.83	7.82	7.86	7.58	7.52	7.59	7.57455	0.177424	0.000138853	0.00525706	0.0120468	2	YES	7.43333	7.41	7.83667	7.56333	0.820414	-0.437226	-0.433957	-0.513374	0.938823	0.00850897	0.938823	5
Prmt3	8.99	9	9.01	9.15	9.04	9.15	9.14	9.22	9.24	9.21	9.21	9.12364	0.0916786	0.000456153	0.0189733	0.377568	1	YES	9	9.095	9.17	9.22	0.889155	0.437042	-0.843989	-0.182719	0.339336	0.687372	0.889155	1
Prodh	6.97	7.04	7.08	6.94	7.09	7.37	7.4	7.34	7.04	7.22	7.4	7.17182	0.170124	0.00480364	0.258614	0.347947	1	YES	7.03	7.015	7.37	7.22	0.931284	-0.281948	-0.50808	-0.567274	0.833646	0.241708	0.931284	1
Pros1	6.74	6.66	6.76	6.57	6.8	7.64	7.49	7.56	6.76	7.01	7.1	7.00818	0.368777	0.00014693	0.00370073	0.00667837	3	YES	6.72	6.685	7.56333	6.95667	0.792043	-0.45581	-0.428578	-0.485995	0.954901	-0.0403287	0.954901	5
Itga4	6.81	6.89	6.53	7.14	6.98	6.44	6.44	6.59	6.8	7.01	6.85	6.77091	0.227574	0.0341832	0.0032036	0.637705	1	YES	6.74333	7.06	6.49	6.88667	-0.510955	0.854252	-0.142891	0.73289	-0.843515	0.253515	0.854252	2
Prr5l	6.75	6.77	6.74	6.67	6.67	6.94	7.1	7.05	6.78	6.64	6.72	6.80273	0.149307	0.00284167	0.000808327	0.0136384	2	YES	6.75333	6.67	7.03	6.71333	0.568495	-0.710619	-0.157273	-0.499169	0.977825	-0.321383	0.977825	5
Ivd	7.38	7.4	7.37	7.45	7.5	7.44	7.46	7.4	7.53	7.51	7.5	7.44909	0.0535052	0.0199851	0.000645381	0.703886	1	YES	7.38333	7.475	7.43333	7.51333	0.45671	0.887568	-0.810945	0.283582	-0.21393	0.741294	0.887568	2
Psenen	13.82	13.79	13.91	13.68	13.58	14.18	14.03	14.09	13.61	13.9	13.91	13.8636	0.183515	0.0133241	0.00679457	0.550155	1	YES	13.84	13.63	14.1	13.8067	0.650246	-0.74952	-0.014329	-0.736511	0.879801	-0.128961	0.879801	5
Jph4	8.98	8.99	9.03	9.15	9.37	8.86	8.69	8.97	9.13	9.33	9.05	9.05	0.185423	0.14272	0.00592631	0.657902	1	YES	9	9.26	8.84	9.17	-0.387842	0.915306	-0.241834	0.689675	-0.815071	0.36723	0.915306	2
Kcnd3	8.28	8.58	8.48	8.63	8.84	8.4	8.18	8.36	8.65	8.84	8.59	8.53	0.203604	0.329686	0.00518699	0.600275	1	YES	8.44667	8.735	8.31333	8.69333	-0.251105	0.958982	-0.332753	0.622704	-0.774583	0.484632	0.958982	2
Pter	6.39	6.47	6.48	6.47	6.56	6.62	6.69	6.78	6.59	6.52	6.49	6.55091	0.107404	0.00966937	0.252228	0.018771	1	YES	6.44667	6.515	6.69667	6.53333	0.731131	-0.258848	-0.637111	-0.207127	0.936003	-0.091765	0.936003	5
Ptgfrn	8.63	8.53	8.53	8.18	8	8.68	8.52	8.63	8.06	8.46	8.57	8.43545	0.228647	0.14758	0.00804181	0.286734	1	YES	8.56333	8.09	8.61	8.36333	0.390308	-0.878194	0.4413	-0.891989	0.572751	-0.122062	-0.891989	-4
Ptma	14.13	14.28	14.11	14.38	14.34	14.49	14.5	14.48	14.34	14.33	14.36	14.34	0.124462	0.00212025	0.547874	0.00117196	2	YES	14.1733	14.36	14.49	14.3433	0.666319	0.0888426	-0.863437	0.0940377	0.760851	0.00854888	-0.863437	-3
Ptplb	11.17	11.31	11.17	11.37	11.32	11.8	11.82	11.66	11.39	11.4	11.27	11.4255	0.220552	0.000564422	0.0197465	0.00067735	2	YES	11.2167	11.345	11.76	11.3533	0.674961	-0.340539	-0.570994	-0.208383	0.964215	-0.184837	0.964215	5
Kcnk10	6.5	6.61	6.62	6.64	6.74	6.47	6.53	6.52	6.69	6.97	6.89	6.65273	0.153273	0.444296	0.00449977	0.077053	1	YES	6.57667	6.69	6.50667	6.85	0.173351	0.879598	-0.352149	0.15198	-0.663523	0.863692	0.879598	2
Ptprc	5.46	5.47	5.68	5.55	5.74	7.09	6.71	6.57	5.81	5.76	6.34	6.01636	0.536695	0.00102056	0.045431	0.0157164	1	YES	5.53667	5.645	6.79	5.97	0.803412	-0.362257	-0.527526	-0.400175	0.945823	-0.018123	0.945823	5
Kcnn3	7.7	7.91	7.89	8.27	8.34	7.86	7.66	7.92	8.23	8.24	7.88	7.99091	0.226493	0.283969	0.0034961	0.379703	1	YES	7.83333	8.305	7.81333	8.11667	-0.254072	0.945147	-0.517517	0.810894	-0.573845	0.280468	0.945147	2
Kctd4	7.67	7.71	7.82	8.2	8.37	7.25	7.31	7.79	8.14	8.28	7.89	7.85727	0.353041	0.0993389	0.00171112	0.690416	1	YES	7.73333	8.285	7.45	8.10333	-0.358906	0.930069	-0.284456	0.698885	-0.789495	0.375066	0.930069	2
Kctd6	8.14	8.23	8.29	8.47	8.44	8.38	8.24	8.37	8.46	8.51	8.37	8.35455	0.11114	0.273188	0.00449933	0.208886	1	YES	8.22	8.455	8.33	8.44667	0.264262	0.914088	-0.857905	0.552761	-0.197593	0.502737	0.914088	2
Ptprz1	12.51	12.58	12.71	12.95	12.84	12.9	13.05	13.1	12.93	12.75	12.79	12.8282	0.175283	0.0230847	0.421519	0.00456973	1	YES	12.6	12.895	13.0167	12.8233	0.568847	0.167631	-0.890076	0.233228	0.696512	-0.0396647	-0.890076	-3
Klf16	6.48	6.37	6.22	6.69	6.62	6.04	6.1	6.28	6.55	6.83	6.33	6.41	0.236912	0.181855	0.00899439	0.538316	1	YES	6.35667	6.655	6.14	6.57	-0.377435	0.911265	-0.213096	0.648921	-0.839142	0.403318	0.911265	2
Qdpr	9.79	9.75	9.79	9.71	9.53	10.2	10.14	10.18	9.87	9.84	9.8	9.87273	0.202713	4.21926e-05	0.000169736	0.0331455	2	YES	9.77667	9.62	10.1733	9.83667	0.759605	-0.610986	-0.214512	-0.662604	0.920018	-0.0429024	0.920018	5
Qk	13.67	13.72	13.65	13.82	13.69	14.01	14.02	14.09	13.85	13.7	13.65	13.8064	0.156512	0.00650206	0.0344635	0.00350328	2	YES	13.68	13.755	14.04	13.7333	0.603966	-0.413553	-0.503296	-0.194104	0.980826	-0.283426	0.980826	5
Qtrt1	6.57	6.67	6.68	6.78	6.78	6.72	6.83	6.77	6.86	6.86	6.8	6.75636	0.0849891	0.0128417	0.00941523	0.248846	1	YES	6.64	6.78	6.77333	6.84	0.661315	0.706923	-0.934777	0.171156	0.118493	0.645128	-0.934777	-3
Rab18	10.74	10.71	10.78	10.82	10.66	10.96	11.06	11.03	10.75	10.76	10.8	10.8245	0.126373	0.00306426	0.00821459	0.00935151	3	YES	10.7433	10.74	11.0167	10.77	0.656138	-0.540773	-0.370496	-0.387147	0.994927	-0.237284	0.994927	5
Rab31	10.37	10.46	10.46	10.78	10.33	11.06	11.04	11.04	10.61	10.7	10.66	10.6827	0.258425	0.00231992	0.12942	0.0124281	1	YES	10.43	10.555	11.0467	10.6567	0.778477	-0.287188	-0.605876	-0.293031	0.937492	-0.0385842	0.937492	5
Klhl23	7.11	7.12	7.25	7.4	7.35	7.06	7.12	7.23	7.33	7.29	7.25	7.22818	0.10667	0.228918	0.00285932	0.477483	1	YES	7.16	7.375	7.13667	7.29	-0.278596	0.947225	-0.477593	0.799287	-0.616169	0.294474	0.947225	2
Rab5c	8.68	8.69	8.75	8.72	8.67	8.82	8.82	8.82	8.63	8.68	8.7	8.72545	0.0644365	0.0527413	0.00374043	0.00821808	2	YES	8.70667	8.695	8.82	8.67	0.383424	-0.701739	-0.162895	-0.279845	0.973193	-0.530453	0.973193	5
Rab9b	7.91	7.96	7.98	7.93	7.81	7.7	7.71	7.74	7.75	7.85	7.88	7.83818	0.097311	0.00387269	0.66013	0.0227528	1	YES	7.95	7.87	7.71667	7.82667	-0.821058	0.0890304	0.748181	0.199896	-0.850984	-0.0970921	-0.850984	-5
Klhl3	9.12	9.27	9.3	9.35	9.45	9.04	9.04	9.13	9.32	9.41	9.37	9.25455	0.140477	0.0552543	0.00086547	0.176098	1	YES	9.23	9.4	9.07	9.36667	-0.371246	0.896111	-0.162602	0.59128	-0.872138	0.44346	0.896111	2
Rap1a	10.63	10.57	10.59	10.78	10.74	10.8	10.88	10.92	10.81	10.7	10.72	10.74	0.107703	0.00404906	0.528714	0.00208454	2	YES	10.5967	10.76	10.8667	10.7433	0.658608	0.103991	-0.870566	0.110072	0.750488	0.0100065	-0.870566	-3
Lamb1	6.25	6.27	6.54	6.78	6.81	6.32	6.39	6.52	6.76	6.65	6.39	6.51636	0.19901	0.459379	0.00904024	0.197401	1	YES	6.35333	6.795	6.41	6.6	-0.199361	0.910335	-0.619882	0.850084	-0.431282	0.20108	0.910335	2
Lingo3	9.14	9.29	9.22	9.41	9.43	9.22	9.13	9.16	9.56	9.35	9.33	9.29455	0.13027	0.6157	0.00316419	0.705406	1	YES	9.21667	9.42	9.17	9.41333	-0.118095	0.989044	-0.451706	0.588071	-0.690344	0.55398	0.989044	2
Rasgrp3	8.23	8.34	8.48	8.22	8.16	9.36	9.01	8.91	8.35	8.39	8.42	8.53364	0.367949	0.00113525	0.00179858	0.0178998	2	YES	8.35	8.19	9.09333	8.38667	0.676004	-0.623266	-0.257426	-0.523156	0.977112	-0.19653	0.977112	5
Rasl10a	7.59	7.67	7.71	7.51	7.48	7.34	7.18	7.43	7.24	7.38	7.26	7.43545	0.167406	0.0013113	0.121464	0.229166	1	YES	7.65667	7.495	7.31667	7.29333	-0.919846	-0.314163	0.848083	0.214063	-0.485319	-0.576827	-0.919846	-1
Lmln	7.01	6.8	7.01	7.1	7.14	6.93	6.92	6.83	7.11	7.06	7	6.99182	0.106585	0.286018	0.00868444	0.866046	1	YES	6.94	7.12	6.89333	7.05667	-0.304786	0.951301	-0.399927	0.751864	-0.69854	0.346604	0.951301	2
Rbl2	9.18	9.21	9.25	9.29	9.19	9.41	9.52	9.37	9.31	9.27	9.33	9.30273	0.0974298	0.00411658	0.170858	0.0539076	1	YES	9.21333	9.24	9.43333	9.30333	0.833694	-0.304053	-0.571937	-0.39073	0.923028	0.0396392	0.923028	5
Rbm24	7.3	7.44	7.21	7.43	7.4	7.05	7.03	7.12	7.12	7.25	7.19	7.23091	0.140419	0.00132324	0.0510174	0.822205	1	YES	7.31667	7.415	7.06667	7.18667	-0.908943	0.414883	0.309016	0.740541	-0.788082	-0.261475	-0.908943	-1
Rbm43	6.99	6.95	6.94	6.96	6.92	6.94	6.99	7.01	6.85	6.87	6.87	6.93545	0.0508766	0.12916	0.00430758	0.0219076	1	YES	6.96	6.94	6.98	6.86333	-0.320641	-0.77331	0.315796	0.0544476	0.577145	-0.947389	-0.947389	-6
Rbm8a	10.7	10.64	10.61	10.48	10.58	10.72	10.77	10.94	10.48	10.53	10.63	10.6436	0.129564	0.123283	0.00670691	0.198239	1	YES	10.65	10.53	10.81	10.5467	0.396329	-0.859959	0.08203	-0.539671	0.910965	-0.453324	0.910965	5
Lmo3	9.54	9.57	9.73	10.23	10.7	9.45	9.7	9.72	10.29	10.28	9.84	9.91364	0.380102	0.255693	0.00111407	0.229766	1	YES	9.61333	10.465	9.62333	10.1367	-0.220776	0.946678	-0.554573	0.809503	-0.538556	0.283626	0.946678	2
Rcan1	9.22	9.36	9.44	9.47	9.36	10.02	9.68	9.87	9.4	9.41	9.44	9.51545	0.229797	0.00729209	0.0338401	0.00752602	2	YES	9.34	9.415	9.85667	9.41667	0.634611	-0.44688	-0.472423	-0.260363	0.988435	-0.25565	0.988435	5
Lmo7	8.79	8.81	9.05	9.4	9.71	8.7	8.79	9.05	9.6	9.49	9.13	9.13818	0.342499	0.472326	0.00146863	0.660515	1	YES	8.88333	9.555	8.84667	9.40667	-0.147943	0.984956	-0.534806	0.705637	-0.602523	0.431693	0.984956	2
Rcbtb1	9.02	9.06	8.97	9.09	9.05	9.14	9.25	9.25	9.15	9.1	9.09	9.10636	0.08326	0.00387272	0.437574	0.030438	1	YES	9.01667	9.07	9.21333	9.11333	0.831606	-0.161701	-0.693518	-0.266738	0.880235	0.0800213	0.880235	5
Rcbtb2	6.29	6.32	6.48	6.4	6.35	6.77	6.67	6.67	6.48	6.49	6.65	6.50636	0.154524	0.00150836	0.174404	0.124663	1	YES	6.36333	6.375	6.70333	6.54	0.908984	-0.272995	-0.54905	-0.500554	0.864278	0.185326	0.908984	1
Reep3	8.06	8.25	8.24	8.15	8.1	8.41	8.57	8.49	8.1	8.14	8.24	8.25	0.162089	0.0115501	0.00623908	0.0307302	1	YES	8.18333	8.125	8.49	8.16	0.584801	-0.664676	-0.222345	-0.452925	0.989847	-0.314577	0.989847	5
Rell1	6.57	6.54	6.47	6.48	6.26	6.85	6.71	6.76	6.53	6.64	6.72	6.59364	0.157265	0.00261966	0.0307638	0.907952	1	YES	6.52667	6.37	6.77333	6.63	0.860255	-0.509361	-0.189518	-0.803819	0.777678	0.215659	0.860255	1
Lrrc4b	9.06	9.11	8.98	9.2	9.21	9.12	9.04	9.08	9.15	9.31	9.34	9.14545	0.106204	0.309843	0.00468633	0.71649	1	YES	9.05	9.205	9.08	9.26667	0.258097	0.961996	-0.652944	0.35492	-0.457874	0.755898	0.961996	2
Lrrc7	13.72	13.81	13.7	14.09	14	13.59	13.67	13.66	14.01	14.04	13.67	13.8145	0.175155	0.141348	0.00591101	0.81715	1	YES	13.7433	14.045	13.64	13.9067	-0.390685	0.918784	-0.337565	0.78869	-0.723355	0.27223	0.918784	2
Rgs10	6.21	6.16	6.48	6.27	6.26	6.89	6.71	6.72	6.31	6.28	6.34	6.42091	0.232866	0.00489377	0.00825512	0.0119922	2	YES	6.28333	6.265	6.77333	6.31	0.632151	-0.569133	-0.339959	-0.389986	0.997136	-0.267192	0.997136	5
Rgs14	6.79	6.78	6.52	6.94	6.89	6.24	6.16	6.32	6.59	6.92	6.4	6.59545	0.272776	0.00927053	0.0206513	0.416844	1	YES	6.69667	6.915	6.24	6.63667	-0.753994	0.630893	0.176694	0.693943	-0.905186	0.0345491	-0.905186	-5
Rgs5	11.04	10.83	11.15	10.47	10.31	10.81	10.82	11.14	10.69	10.86	10.91	10.8209	0.24663	0.105766	0.00624657	0.028548	1	YES	11.0067	10.39	10.9233	10.82	0.364995	-0.758067	0.538983	-0.960443	0.336358	0.0851026	-0.960443	-4
Rhobtb3	8.77	8.68	8.76	8.79	8.7	8.98	9.05	9.03	8.85	8.8	8.73	8.83091	0.124933	0.00121541	0.0108166	0.00761383	2	YES	8.73667	8.745	9.02	8.79333	0.718814	-0.473189	-0.435862	-0.394153	0.982255	-0.152239	0.982255	5
Lsamp	10.25	10.43	10.48	10.78	10.75	10.33	10.44	10.44	10.79	10.74	10.42	10.5318	0.186295	0.556519	0.00571894	0.435692	1	YES	10.3867	10.765	10.4033	10.65	-0.152161	0.967128	-0.588151	0.763852	-0.528592	0.352891	0.967128	2
Rin2	6.94	6.9	6.88	6.96	6.93	7.45	7.25	7.18	6.99	6.95	7.1	7.04818	0.170284	0.00382347	0.0588581	0.0208392	1	YES	6.90667	6.945	7.29333	7.01333	0.751308	-0.399046	-0.506857	-0.360679	0.967636	-0.1001	0.967636	5
Riok3	9.92	9.77	9.87	9.92	10.07	10.03	10.04	10.22	10.14	10.22	10.43	10.0573	0.179701	0.00795172	0.0625863	0.862723	1	YES	9.85333	9.995	10.0967	10.2633	0.855758	0.515685	-0.767662	-0.220482	0.172201	0.815943	0.855758	1
Rlbp1	7.18	7.17	7.29	7.09	7.12	7.49	7.38	7.48	7.29	7.42	7.22	7.28455	0.135201	0.00167688	0.0274136	0.733673	1	YES	7.21333	7.105	7.45	7.31	0.869966	-0.489151	-0.255876	-0.748674	0.820699	0.183852	0.869966	1
Rnaset2a	9.71	9.4	10.05	9.86	9.87	10.34	10.53	10.49	10.15	10.23	10.23	10.0782	0.327631	0.00204122	0.654598	0.122285	1	YES	9.72	9.865	10.4533	10.2033	0.934353	-0.0915463	-0.685428	-0.393471	0.791136	0.287762	0.934353	1
Map2	13.97	13.99	13.99	14.29	14.28	13.93	13.98	14.06	14.35	14.24	13.98	14.0964	0.151013	0.52434	0.00667059	0.465858	1	YES	13.9833	14.285	13.99	14.19	-0.170058	0.965801	-0.572425	0.768791	-0.542785	0.346419	0.965801	2
Rnf112	9.97	9.86	9.87	10	9.89	9.64	9.63	9.81	9.65	9.87	9.65	9.80364	0.131375	0.00877773	0.548836	0.903303	1	YES	9.9	9.945	9.69333	9.72333	-0.984429	0.172371	0.448938	0.687782	-0.647975	-0.488746	-0.984429	-1
Rnf13	9.48	9.32	9.25	9.28	9.1	9.55	9.76	9.56	9.25	9.32	9.35	9.38364	0.177317	0.0191253	0.00762636	0.26303	1	YES	9.35	9.19	9.62333	9.30667	0.613694	-0.75007	-0.0635952	-0.645037	0.929701	-0.221069	0.929701	5
Rnf141	11.34	11.3	11.42	11.39	11.41	11.7	11.59	11.56	11.55	11.4	11.38	11.4582	0.117382	0.00997564	0.191369	0.0402907	1	YES	11.3533	11.4	11.6167	11.4433	0.770313	-0.318173	-0.580096	-0.309385	0.94749	-0.0580096	0.94749	5
Marcksl1	7.11	7.25	7.21	7.4	7.41	7.12	7.2	7.04	7.42	7.65	7.33	7.28545	0.169027	0.950317	0.0033452	0.341552	1	YES	7.19	7.405	7.12	7.46667	-0.0144437	0.973505	-0.421957	0.438635	-0.70215	0.685471	0.973505	2
Rnf2	9.36	9.4	9.28	9.57	9.6	9.36	9.42	9.38	9.36	9.41	9.53	9.42455	0.0949989	0.171299	0.00597576	0.0346071	1	YES	9.34667	9.585	9.38667	9.43333	-0.309196	0.789142	-0.583502	0.940531	-0.32772	-0.0293083	0.940531	4
Robo1	8.69	8.43	8.71	9.11	9.25	8.64	8.54	8.77	8.98	9.07	8.57	8.79636	0.253674	0.266133	0.00879905	0.160199	1	YES	8.61	9.18	8.65	8.87333	-0.294364	0.875734	-0.556591	0.896494	-0.45462	0.114717	0.896494	4
Moxd1	7.14	7.17	7.28	7.48	7.37	7.22	7.14	7.2	7.46	7.38	7.25	7.28091	0.117818	0.478886	0.00390493	0.606477	1	YES	7.19667	7.425	7.18667	7.36333	-0.172889	0.977023	-0.536229	0.735863	-0.591941	0.392306	0.977023	2
Rpf1	8.8	8.79	8.85	8.78	8.68	8.97	8.97	9.1	8.86	8.71	8.73	8.84	0.122177	0.0237853	0.00512246	0.0875486	1	YES	8.81333	8.73	9.01333	8.76667	0.540694	-0.753926	-0.092332	-0.532008	0.962891	-0.338551	0.962891	5
Rps6ka2	9.5	9.83	9.33	9.95	9.89	9.35	9.21	9.24	9.53	9.64	9.41	9.53455	0.249011	0.00898031	0.0131406	0.591961	1	YES	9.55333	9.92	9.26667	9.52667	-0.730512	0.673217	-0.0330793	0.876602	-0.744285	-0.099238	0.876602	4
Msra	9.19	9.16	9.28	9.26	9.38	9.11	9.14	9.16	9.24	9.36	9.26	9.23091	0.0840405	0.184724	0.0089056	0.598335	1	YES	9.21	9.32	9.13667	9.28667	-0.375769	0.915937	-0.23051	0.664411	-0.827123	0.393223	0.915937	2
Rrbp1	8.61	8.46	8.48	8.42	8.48	8.97	8.78	8.75	8.63	8.58	8.67	8.62091	0.157852	0.00178395	0.0303566	0.208232	1	YES	8.51667	8.45	8.83333	8.62667	0.84895	-0.470364	-0.357671	-0.622612	0.900801	0.0794824	0.900801	5
Rreb1	8	7.79	7.86	7.91	8.05	7.6	7.57	7.63	7.92	8.1	7.87	7.84545	0.17233	0.0371654	0.0056307	0.0564815	1	YES	7.88333	7.98	7.6	7.96333	-0.4914	0.75348	0.100875	0.466545	-0.970918	0.403498	-0.970918	-5
Mtss1	7.39	7.49	7.39	7.49	7.57	7.41	7.26	7.35	7.59	7.6	7.51	7.45909	0.103261	0.552656	0.00295606	0.152844	1	YES	7.42333	7.53	7.34	7.56667	-0.130596	0.932829	-0.269285	0.420084	-0.807854	0.657055	0.932829	2
Rspo3	8.24	8.44	8.41	8.5	8.78	9.06	8.97	8.78	8.68	8.81	9.1	8.70636	0.2681	0.00598061	0.353936	0.131259	1	YES	8.36333	8.64	8.93667	8.86333	0.891524	0.227544	-0.872227	-0.157216	0.609482	0.419961	0.891524	1
Ndst4	6.35	6.53	6.72	7.68	7.99	5.85	6.17	6.63	7.5	7.5	6.47	6.85364	0.664547	0.0830188	0.00262679	0.486475	1	YES	6.53333	7.835	6.21667	7.15667	-0.401357	0.904229	-0.374561	0.838008	-0.669552	0.206106	0.904229	2
Ryk	9.29	9.22	9.23	9.47	9.4	9.52	9.45	9.52	9.55	9.46	9.41	9.41091	0.110573	0.00260189	0.0349118	0.0122805	1	YES	9.24667	9.435	9.49667	9.47333	0.731981	0.418879	-0.974688	0.12947	0.491008	0.35421	-0.974688	-3
Ryr2	12.33	12.41	12.49	12.51	12.48	12.33	12.29	12.31	12.47	12.53	12.41	12.4145	0.0832699	0.106393	0.00839007	0.303091	1	YES	12.41	12.495	12.31	12.47	-0.438462	0.859385	-0.0911325	0.597424	-0.901199	0.394908	-0.901199	-5
S100a1	9.53	9.23	9.45	9.25	9.19	10.36	9.94	9.93	9.1	9.55	9.46	9.54455	0.368692	0.0124557	0.00864539	0.0715471	1	YES	9.40333	9.22	10.0767	9.37	0.623477	-0.673961	-0.199656	-0.520273	0.97788	-0.25795	0.97788	5
S100a16	7.77	7.81	7.75	7.67	7.52	8.1	8.04	8.14	7.75	7.59	7.78	7.81091	0.192517	0.0022543	0.00043969	0.0599871	2	YES	7.77667	7.595	8.09333	7.70667	0.578355	-0.76739	-0.0506717	-0.617155	0.936777	-0.26895	0.936777	5
S100b	10.66	10.41	10.66	10.49	10.22	11.21	11.12	11.33	10.54	10.49	10.61	10.7036	0.340168	0.000907086	0.000602758	0.0206683	2	YES	10.5767	10.355	11.22	10.5467	0.639992	-0.685979	-0.173318	-0.565681	0.965419	-0.22642	0.965419	5
Sac3d1	6.68	6.85	6.71	6.79	6.98	6.7	6.44	6.65	6.41	6.62	6.52	6.66818	0.16275	0.00829162	0.694343	0.169123	1	YES	6.74667	6.885	6.59667	6.51667	-0.916663	0.103161	0.24675	0.811721	-0.36587	-0.692601	-0.916663	-1
Necab2	7.41	7.7	7.67	7.98	8.26	7.27	7.36	7.48	7.85	8.05	7.6	7.69364	0.29855	0.0487416	0.00241528	0.775965	1	YES	7.59333	8.12	7.37	7.83333	-0.457218	0.88754	-0.281228	0.809178	-0.743615	0.215666	0.88754	2
Negr1	12.47	12.62	12.62	12.99	12.73	12.37	12.45	12.63	12.85	12.83	12.69	12.6591	0.177889	0.318821	0.00464898	0.912315	1	YES	12.57	12.86	12.4833	12.79	-0.253869	0.966862	-0.396054	0.689196	-0.720382	0.427239	0.966862	2
Sash1	8.98	9	9.11	9.02	8.98	9.44	9.34	9.44	9.08	9.09	9.07	9.14091	0.169784	0.00014148	0.00064362	0.00185808	3	YES	9.03	9	9.40667	9.08	0.701513	-0.547897	-0.351805	-0.458233	0.984462	-0.174424	0.984462	5
Sat1	8.3	8.41	8.56	8.37	8.22	9.25	9.18	9.08	8.49	8.27	8.61	8.61273	0.361011	0.000751456	0.00117046	0.00809676	3	YES	8.42333	8.295	9.17	8.45667	0.66323	-0.614552	-0.274716	-0.491116	0.984339	-0.218508	0.984339	5
Sat2	7.68	7.5	7.78	8.01	8.02	7.99	8.03	8.02	8.01	8	7.92	7.90545	0.168111	0.01429	0.0136425	0.00512486	1	YES	7.65333	8.015	8.01333	7.97667	0.530422	0.535919	-0.994881	0.382402	0.376055	0.236423	-0.994881	-3
Scarb2	11.25	11.32	11.45	11.47	11.45	11.9	11.67	11.87	11.42	11.6	11.4	11.5273	0.201092	0.00666943	0.129087	0.00877836	2	YES	11.34	11.46	11.8133	11.4733	0.690433	-0.312113	-0.595202	-0.202041	0.9556	-0.158356	0.9556	5
Scd2	16.71	16.65	16.58	16.59	16.67	16.83	16.82	16.85	16.84	16.82	16.73	16.7355	0.0976416	0.000871338	0.430848	0.763069	1	YES	16.6467	16.63	16.8333	16.7967	0.987254	-0.149019	-0.516219	-0.623764	0.688291	0.451691	0.987254	1
Scd3	8.24	8.13	7.95	7.86	7.83	8.15	8.23	8.15	8.03	8.07	8.03	8.06091	0.13118	0.0340083	0.00614244	0.249104	1	YES	8.10667	7.845	8.17667	8.04333	0.542672	-0.798841	0.297744	-0.924368	0.624678	0.00194604	-0.924368	-4
Nfib	9.96	10.02	10.17	10.26	10.36	10.13	10.14	10.25	10.38	10.37	10.24	10.2073	0.132603	0.206496	0.0048892	0.348967	1	YES	10.05	10.31	10.1733	10.33	0.316699	0.920637	-0.846196	0.480503	-0.216864	0.582557	0.920637	2
Nkain2	10.41	10.54	10.23	10.76	10.65	10.38	10.42	10.31	10.63	10.58	10.54	10.4955	0.152038	0.258195	0.00295077	0.431506	1	YES	10.3933	10.705	10.37	10.5833	-0.261988	0.948576	-0.49898	0.801497	-0.596341	0.293824	0.948576	2
Nkain3	6.07	6.13	6.36	6.69	6.72	5.91	6.1	6.14	6.76	6.59	6.12	6.32636	0.294195	0.206189	0.00674342	0.765338	1	YES	6.18667	6.705	6.05	6.49	-0.343485	0.936037	-0.386283	0.782905	-0.694558	0.297936	0.936037	2
Scn3b	11.08	11.22	10.87	11.7	11.75	10.88	10.98	10.85	11.3	11.54	11.08	11.2045	0.314682	0.0222322	0.000925671	0.217468	1	YES	11.0567	11.725	10.9033	11.3067	-0.459842	0.862036	-0.355277	0.886257	-0.640117	0.109137	0.886257	4
Nos1	7.17	7.36	7.57	7.63	8.05	7.29	7.05	7.53	7.78	7.81	7.59	7.53	0.281716	0.486288	0.00973071	0.891216	1	YES	7.36667	7.84	7.29	7.72667	-0.204225	0.97813	-0.469569	0.705388	-0.659879	0.42406	0.97813	2
Scrg1	9.5	9.77	9.72	10.08	10.02	11.4	11.1	11.25	10.04	10.39	10.26	10.3209	0.618583	2.3917e-05	0.00966588	0.000104637	3	YES	9.66333	10.05	11.25	10.23	0.753245	-0.270031	-0.625252	-0.244521	0.937057	-0.0672843	0.937057	5
Nov	10.01	10.7	10.04	11.1	10.95	10.03	10.18	10.1	10.89	11.06	10.6	10.5145	0.427559	0.327038	0.0015929	0.928655	1	YES	10.25	11.025	10.1033	10.85	-0.206786	0.978217	-0.455902	0.694678	-0.673646	0.434869	0.978217	2
Scyl2	9.72	9.69	9.79	9.73	9.71	9.84	9.94	9.81	9.77	9.84	9.85	9.79	0.0718584	0.00818119	0.398423	0.648545	1	YES	9.73333	9.72	9.86333	9.82	0.96327	-0.237327	-0.491664	-0.620625	0.765706	0.346583	0.96327	1
Sdc4	7.54	7.9	7.75	8.02	7.86	8.56	8.76	8.57	8.05	8.25	8.11	8.12455	0.360135	0.000274979	0.126602	0.00355271	2	YES	7.73	7.94	8.63	8.13667	0.822533	-0.212509	-0.656763	-0.293017	0.902146	0.0476333	0.902146	5
Sec23b	9.09	9.03	9.04	8.97	8.98	9.21	9.16	9.18	8.96	9.06	9.09	9.07	0.0816868	0.00784589	0.00347359	0.230756	2	YES	9.05333	8.975	9.18333	9.03667	0.631801	-0.74168	-0.0666103	-0.662931	0.923028	-0.193487	0.923028	5
Nrp2	7.47	7.68	8.06	8.5	8.81	7.87	7.76	7.95	8.29	8.56	7.83	8.07091	0.397868	0.390217	0.00622373	0.141592	1	YES	7.73667	8.655	7.86	8.22667	-0.213095	0.897793	-0.617841	0.863901	-0.418841	0.17278	0.897793	2
Senp7	8.96	8.98	8.91	9.07	9.08	8.95	9	8.92	9.01	9	8.98	8.98727	0.0513616	0.0938471	0.0029314	0.0551325	1	YES	8.95	9.075	8.95667	8.99667	-0.360202	0.829302	-0.517488	0.933413	-0.440107	0.0241817	0.933413	4
Sepp1	8.02	7.95	7.93	7.96	7.97	8.73	8.64	8.75	8.14	8.17	8.15	8.21909	0.310175	3.4415e-07	1.12815e-05	1.17433e-05	3	YES	7.96667	7.965	8.70667	8.15333	0.764594	-0.457109	-0.439854	-0.443024	0.967678	-0.0848006	0.967678	5
Sepsecs	7.04	7.1	7.04	6.99	7.08	7.19	7.19	7.21	7.08	7.09	7.16	7.10636	0.0685264	0.00294032	0.0509165	0.235087	1	YES	7.06	7.035	7.19667	7.11	0.856487	-0.451847	-0.377684	-0.611302	0.899432	0.0895538	0.899432	5
Sept4	11.06	11.11	10.96	10.64	10.29	11.08	11.15	11.08	10.72	10.94	10.87	10.9	0.247754	0.0207221	0.000746208	0.0677044	1	YES	11.0433	10.465	11.1033	10.8433	0.439152	-0.839899	0.415505	-0.922594	0.554327	-0.0472383	-0.922594	-4
Nt5dc3	10.54	10.64	10.61	11	11.25	10.61	10.78	10.9	11.02	10.94	10.75	10.8218	0.209667	0.739012	0.00397196	0.0442479	1	YES	10.5967	11.125	10.7633	10.9033	-0.0709753	0.862457	-0.746289	0.828244	-0.249591	0.167636	0.862457	2
Serpina3n	12.87	12.89	12.89	12.6	13.38	14.8	14.71	13.85	13.26	13.17	13.48	13.4455	0.699108	0.00367464	0.0497026	0.0245822	1	YES	12.8833	12.99	14.4533	13.3033	0.75547	-0.418517	-0.485578	-0.386764	0.968839	-0.0964979	0.968839	5
Serpinb6a	6.87	6.88	6.93	6.91	6.91	7.04	7.03	7.11	6.91	7.02	6.99	6.96364	0.0745011	0.00288719	0.21551	0.0843611	1	YES	6.89333	6.91	7.06	6.97333	0.878927	-0.2675	-0.580992	-0.433906	0.889874	0.125024	0.889874	5
Serpine2	11.53	11.47	11.58	11.39	11.49	11.98	11.73	11.79	11.52	11.55	11.59	11.6018	0.160896	0.00424905	0.00839182	0.0971435	2	YES	11.5267	11.44	11.8333	11.5533	0.711739	-0.62136	-0.241336	-0.58051	0.95882	-0.136974	0.95882	5
Serpinf1	6.26	6.16	6.22	6.12	6.21	6.82	6.66	6.47	6.31	6.44	6.55	6.38364	0.213681	0.00189733	0.112241	0.286567	1	YES	6.21333	6.165	6.65	6.43333	0.913517	-0.343379	-0.455102	-0.599737	0.851602	0.203237	0.913517	1
Setd7	10.92	10.66	10.83	10.77	10.65	11.14	10.97	11.13	10.68	10.79	10.77	10.8464	0.166093	0.0347912	0.00925262	0.0854942	1	YES	10.8033	10.71	11.08	10.7467	0.539092	-0.734082	-0.125822	-0.496667	0.973467	-0.350978	0.973467	5
Sez6	9.07	9.33	9.03	9.36	9.5	8.8	8.79	8.75	9.2	9.39	9.15	9.12455	0.249522	0.00667256	0.00119499	0.250502	2	YES	9.14333	9.43	8.78	9.24667	-0.576636	0.794633	-0.01624	0.682082	-0.901323	0.235481	-0.901323	-5
Sfxn5	9.82	9.78	9.8	9.66	9.48	10.42	10.12	10.07	9.64	9.83	9.93	9.86818	0.247673	0.0070308	0.00703083	0.337123	2	YES	9.8	9.57	10.2033	9.8	0.694226	-0.694226	-0.109696	-0.691928	0.911319	-0.109696	0.911319	5
Odf2	8.59	8.56	8.54	8.76	8.75	8.53	8.48	8.41	8.82	8.91	8.66	8.63727	0.148207	0.620504	0.000889451	0.201179	1	YES	8.56333	8.755	8.47333	8.79667	-0.090553	0.964857	-0.36236	0.466921	-0.751761	0.6472	0.964857	2
Olfr1055	10.17	10.18	9.99	10.35	10.23	9.99	9.98	10.22	10.44	10.33	10.3	10.1982	0.149594	0.900926	0.00828625	0.396254	1	YES	10.1133	10.29	10.0633	10.3567	0.0343962	0.969972	-0.440862	0.401144	-0.679165	0.718883	0.969972	2
Shisa9	9.02	9.1	8.99	9.14	9.21	9.01	8.75	8.75	9.18	9.17	9.14	9.04182	0.154026	0.0918432	0.00361462	0.125927	1	YES	9.03667	9.175	8.83667	9.16333	-0.388725	0.85397	-0.0689195	0.51778	-0.91716	0.468299	-0.91716	-5
Siglech	7.96	8.04	7.95	7.89	8.04	8.61	8.38	8.62	8.12	8.22	8.51	8.21273	0.260318	0.00136273	0.154308	0.209635	1	YES	7.98333	7.965	8.53667	8.28333	0.924572	-0.288155	-0.511348	-0.556257	0.844081	0.223523	0.924572	1
Sik1	7.57	8.01	7.48	7.83	7.89	7.3	7.11	7.14	7.57	7.57	7.21	7.51636	0.292179	0.0067362	0.110029	0.709494	1	YES	7.68667	7.86	7.18333	7.45	-0.897113	0.432186	0.321355	0.714542	-0.8204	-0.215497	-0.897113	-1
Sipa1l3	6.84	6.75	6.73	6.97	7.19	6.61	6.64	6.78	6.88	6.9	6.8	6.82636	0.153994	0.0208754	0.0025074	0.285667	1	YES	6.77333	7.08	6.67667	6.86	-0.531041	0.821716	-0.287233	0.900426	-0.661604	0.04841	0.900426	4
Skap2	7.74	7.5	7.83	7.68	7.61	8.37	8.43	8.44	8.11	7.86	8.18	7.97727	0.326805	0.000205456	0.0383733	0.0876384	1	YES	7.69	7.645	8.41333	8.05	0.90888	-0.328915	-0.482887	-0.566598	0.862686	0.186799	0.90888	1
Slc12a4	6.74	6.71	6.81	6.77	6.82	7.07	7.02	6.94	6.75	6.86	6.79	6.84364	0.112514	0.00611891	0.0415568	0.00742034	2	YES	6.75333	6.795	7.01	6.8	0.653877	-0.420647	-0.497744	-0.257288	0.983466	-0.228433	0.983466	5
Slc14a1	7.66	7.7	7.95	7.94	8.38	10.38	10.03	9.73	8.58	8.36	9.05	8.70545	0.915943	0.000115063	0.028268	0.00171424	2	YES	7.77	8.16	10.0467	8.66333	0.807246	-0.28844	-0.596829	-0.335297	0.929892	0.00223532	0.929892	5
Paqr8	9.14	8.67	8.47	9.03	9.32	9.01	8.97	8.79	9.55	9.38	9.4	9.06636	0.318556	0.145052	0.0093205	0.701874	1	YES	8.76	9.175	8.92333	9.44333	0.416999	0.903229	-0.703672	0.222163	-0.339287	0.820796	0.903229	2
Slc1a1	10.89	11.08	10.9	11.14	11.17	10.81	10.86	10.76	10.94	11	10.91	10.9509	0.126308	0.00397137	0.00485127	0.507205	2	YES	10.9567	11.155	10.81	10.95	-0.715542	0.688413	-0.0528635	0.8791	-0.742047	-0.08419	0.8791	4
Slc1a2	16.94	16.96	17.06	17.15	16.97	17.36	17.36	17.27	17.16	17.15	17.16	17.14	0.142191	0.000912429	0.251943	0.0178178	1	YES	16.9867	17.06	17.33	17.1567	0.855629	-0.194461	-0.658663	-0.329332	0.883208	0.104787	0.883208	5
Slc1a3	10.2	10.23	10.35	10.38	10.46	10.79	10.76	10.56	10.63	10.56	10.64	10.5055	0.18985	0.000507729	0.543432	0.0456549	1	YES	10.26	10.42	10.7033	10.61	0.924074	0.0972709	-0.803079	-0.263949	0.690761	0.376268	0.924074	1
Slc20a2	9.65	9.81	9.95	9.98	9.8	10.22	10.13	10.13	10.02	9.98	10.03	9.97273	0.15875	0.00555434	0.616185	0.0908695	1	YES	9.80333	9.89	10.16	10.01	0.8894	-0.118172	-0.700221	-0.32677	0.836675	0.190317	0.8894	1
Slc22a4	7.03	6.99	7.24	7	7.02	7.34	7.35	7.2	7.18	7.24	7.25	7.16727	0.128565	0.0054277	0.202846	0.975967	1	YES	7.08667	7.01	7.29667	7.22333	0.942553	-0.333975	-0.347077	-0.741289	0.732719	0.355647	0.942553	1
Slc24a4	9.95	10.27	10.02	10.37	10.37	9.26	9.59	9.43	10.21	10.51	10.06	10.0036	0.392875	0.00937499	0.00122504	0.0395157	2	YES	10.08	10.37	9.42667	10.26	-0.521832	0.767937	0.0723598	0.5302	-0.959097	0.356537	-0.959097	-5
Pbx3	6.5	6.6	6.7	6.81	7.06	6.63	6.7	6.6	6.9	6.79	6.7	6.72636	0.149865	0.482473	0.0066107	0.199103	1	YES	6.6	6.935	6.64333	6.79667	-0.179374	0.922045	-0.62682	0.833943	-0.437866	0.230742	0.922045	2
Slc25a42	7.58	7.6	7.49	7.49	7.54	7.32	7.35	7.29	7.5	7.57	7.52	7.47727	0.103053	0.00365474	0.0140507	0.00183638	2	YES	7.55667	7.515	7.32	7.53	-0.590726	0.448597	0.469272	0.212839	-0.987267	0.305155	-0.987267	-5
Pde9a	7.05	7.33	7.28	7.73	7.66	7.01	7.19	7.07	7.77	7.65	7.57	7.39182	0.278137	0.267661	0.000106373	0.487702	1	YES	7.22	7.695	7.09	7.66333	-0.151761	0.984098	-0.427256	0.602494	-0.709082	0.533844	0.984098	2
Slc30a4	11.61	11.66	11.7	11.52	11.24	11.78	11.79	11.82	11.5	11.53	11.76	11.6282	0.164694	0.0329902	0.00946692	0.586878	1	YES	11.6567	11.38	11.7967	11.5967	0.594197	-0.794114	0.189164	-0.875283	0.7278	-0.0416802	-0.875283	-4
Slc39a1	8.8	8.66	8.85	8.51	8.77	9.18	9.18	9	8.71	8.82	8.71	8.83545	0.199698	0.0110303	0.00691763	0.110582	1	YES	8.77	8.64	9.12	8.74667	0.632614	-0.697261	-0.157293	-0.573187	0.96242	-0.231941	0.96242	5
Slc39a12	9.99	9.81	10.1	9.99	9.85	10.43	10.47	10.47	9.93	10.14	9.98	10.1055	0.233174	0.0026561	0.00699052	0.01868	2	YES	9.96667	9.92	10.4567	10.0167	0.683961	-0.567377	-0.332062	-0.457708	0.987212	-0.197442	0.987212	5
Slc39a7	8.06	8.1	8.15	8.13	8.19	8.33	8.24	8.29	7.99	8.06	8.01	8.14091	0.106639	0.430675	0.0048573	0.000428662	2	YES	8.10333	8.16	8.28667	8.02	0.111692	-0.541276	-0.233139	0.104169	0.858151	-0.729181	0.858151	5
Slc44a1	10.32	10.42	10.41	10.41	10.2	10.72	10.82	10.8	10.41	10.41	10.42	10.4855	0.192135	0.000578534	0.00121228	0.0116183	2	YES	10.3833	10.305	10.78	10.4133	0.689658	-0.607718	-0.274648	-0.5217	0.976381	-0.180032	0.976381	5
Peak1	9.34	9.63	9.29	9.71	10.13	9.36	9.47	9.52	9.86	9.9	9.69	9.62727	0.251544	0.72961	0.00378331	0.533895	1	YES	9.42	9.92	9.45	9.81667	-0.0833405	0.984933	-0.60802	0.704253	-0.529283	0.43305	0.984933	2
Slc4a4	11.69	11.57	11.8	11.81	11.68	12.02	11.98	11.96	11.8	11.85	11.93	11.8264	0.134047	0.00399436	0.510689	0.102772	1	YES	11.6867	11.745	11.9867	11.86	0.9032	-0.14872	-0.668059	-0.374867	0.839786	0.20314	0.9032	1
Peli1	10.08	10.13	10.2	10.57	10.6	10.09	10.13	10.25	10.53	10.46	10.16	10.2909	0.196073	0.252081	0.00237554	0.171562	1	YES	10.1367	10.585	10.1567	10.3833	-0.24773	0.920466	-0.562924	0.848978	-0.499939	0.213885	0.920466	2
Pfn2	10.21	10.28	10.16	10.41	10.28	10.2	10.25	10.25	10.35	10.34	10.38	10.2827	0.0755695	0.6642	0.00503161	0.938516	1	YES	10.2167	10.345	10.2333	10.3567	0.111854	0.993529	-0.649589	0.520431	-0.497639	0.626797	0.993529	2
Pgrmc1	12.72	12.88	13.4	13.73	13.68	12.83	12.93	13.31	13.65	13.72	13.22	13.2791	0.370564	0.665969	0.00875039	0.574291	1	YES	13	13.705	13.0233	13.53	-0.122596	0.979422	-0.587249	0.72881	-0.543691	0.402129	0.979422	2
Pkia	10.21	10.31	10.36	10.54	10.44	10.3	10.31	10.27	10.47	10.47	10.43	10.3736	0.0977262	0.613833	0.000733614	0.613826	1	YES	10.2933	10.49	10.2933	10.4567	-0.0918088	0.991535	-0.572463	0.678475	-0.572463	0.466451	0.991535	2
Pnmal2	9.37	9.79	9.77	10.31	10.43	9.55	9.46	9.89	10.03	10.2	9.82	9.87455	0.327702	0.191532	0.00309497	0.214198	1	YES	9.64333	10.37	9.63333	10.0167	-0.298458	0.911802	-0.516944	0.861573	-0.535914	0.191285	0.911802	2
Smpdl3a	7.75	7.68	7.75	7.66	7.53	7.95	8.19	7.99	7.61	7.59	7.77	7.77	0.189209	0.0145654	0.00309064	0.0662995	1	YES	7.72667	7.595	8.04333	7.65667	0.547889	-0.750632	-0.0961513	-0.536496	0.962907	-0.330259	0.962907	5
Snap23	8.41	8.39	8.36	7.83	8.11	8.47	8.45	8.31	8.28	8.29	8.41	8.30091	0.17707	0.015232	0.00403485	0.0265208	1	YES	8.38667	7.97	8.41	8.32667	0.534464	-0.703242	0.368122	-0.985267	0.443912	0.173234	-0.985267	-4
Snd1	8.7	8.74	8.7	8.93	8.88	8.76	8.69	8.73	8.73	8.88	8.73	8.77	0.0807915	0.13005	0.00704841	0.0712344	1	YES	8.71333	8.905	8.72667	8.78	-0.368896	0.809368	-0.51815	0.944114	-0.416427	-0.0095365	0.944114	4
Ppm1e	11.08	11.12	11.06	11.47	11.73	11.08	11.23	11.24	11.43	11.58	11.21	11.2936	0.215755	0.567207	0.00255917	0.11472	1	YES	11.0867	11.6	11.1833	11.4067	-0.121201	0.923636	-0.673212	0.813163	-0.39331	0.253359	0.923636	2
Prickle2	11.22	11.3	11.18	11.34	11.56	11.1	10.98	11.11	11.31	11.45	11.3	11.2591	0.157449	0.0454211	0.00243482	0.525389	1	YES	11.2333	11.45	11.0633	11.3533	-0.461973	0.877748	-0.1667	0.70014	-0.846836	0.313396	0.877748	2
Snx5	9.69	9.68	9.7	9.76	9.57	10.1	9.98	10.12	9.85	9.75	9.77	9.81545	0.170313	0.00068654	0.0104386	0.0232191	1	YES	9.69	9.665	10.0667	9.79	0.787314	-0.473434	-0.409251	-0.49986	0.955926	-0.0468147	0.955926	5
Soat1	9.43	9.61	9.7	9.84	9.8	10.31	10.19	10.02	9.81	9.79	9.79	9.84455	0.238112	0.00349034	0.335	0.00228451	2	YES	9.58	9.82	10.1733	9.79667	0.66996	-0.160634	-0.712529	-0.0610739	0.898013	-0.12441	0.898013	5
Prkce	11.58	11.62	11.74	12	12.16	11.63	11.48	11.67	12	12	11.65	11.7755	0.212789	0.175498	0.00331125	0.416153	1	YES	11.6467	12.08	11.5933	11.8833	-0.321079	0.928989	-0.457259	0.828009	-0.615445	0.244695	0.928989	2
Soga1	6.63	6.68	6.67	6.71	6.76	6.86	6.83	6.75	6.79	6.74	6.77	6.74455	0.0658322	0.0057344	0.566994	0.0365079	1	YES	6.66	6.735	6.81333	6.76667	0.828751	0.126926	-0.866436	-0.0905231	0.719874	0.237084	-0.866436	-3
Prkcg	13.89	14.15	13.94	14.09	14.86	13.59	13.54	13.53	14.26	14.64	14.35	14.0764	0.41801	0.13881	0.00277224	0.241605	1	YES	13.9933	14.475	13.5533	14.4167	-0.335745	0.906175	-0.180876	0.568562	-0.865484	0.477799	0.906175	2
Sox9	8.56	8.5	8.68	8.39	8.4	9.23	9.1	9.01	8.37	8.68	8.77	8.69909	0.285608	0.00288615	0.00427396	0.0946666	2	YES	8.58	8.395	9.11333	8.60667	0.698708	-0.648689	-0.203053	-0.603745	0.952094	-0.145296	0.952094	5
Sparcl1	18.08	18.04	18.2	18.09	17.93	18.41	18.37	18.39	18.16	18.2	18.19	18.1873	0.145857	0.000623758	0.005953	0.200907	2	YES	18.1067	18.01	18.39	18.1833	0.816707	-0.542484	-0.271902	-0.67115	0.898309	0.0447433	0.898309	5
Spg20	7.36	7.23	7.15	7.19	7	7.56	7.61	7.47	7.33	7.23	7.22	7.30455	0.175207	0.00418072	0.00565833	0.265148	2	YES	7.24667	7.095	7.54667	7.26	0.71195	-0.671121	-0.142908	-0.679181	0.917852	-0.0957631	0.917852	5
Spg7	6.84	6.83	6.88	6.89	6.87	6.97	6.99	6.97	6.89	6.82	6.82	6.88818	0.0596685	0.030042	0.0169473	0.00170454	1	YES	6.85	6.88	6.97667	6.84333	0.422133	-0.484671	-0.406197	-0.0812395	0.965847	-0.47841	0.965847	5
Spon1	7.87	8.1	8.06	8.39	8.55	7.74	8.01	8.1	8.2	8.34	8.07	8.13	0.221031	0.110902	0.00530218	0.286368	1	YES	8.01	8.47	7.95	8.20333	-0.402628	0.879208	-0.422218	0.887133	-0.593003	0.128089	0.887133	4
Spp1	5.9	5.69	5.72	5.67	6.39	7.73	7.26	6.93	6.36	6.24	6.73	6.42	0.651613	0.00175091	0.173198	0.0256489	1	YES	5.77	6.03	7.30667	6.44333	0.836949	-0.258954	-0.61207	-0.354356	0.911083	0.0553423	0.911083	5
Sppl2a	10.04	9.94	10.11	10.23	10.22	10.28	10.21	10.32	10.18	10.15	10.19	10.17	0.102956	0.0280638	0.192648	0.00367537	1	YES	10.03	10.225	10.27	10.1733	0.521925	0.272509	-0.925333	0.322667	0.610667	-0.008	-0.925333	-3
Prr12	7.41	7.54	7.56	7.73	7.79	7.44	7.41	7.62	7.55	7.85	7.75	7.60455	0.148836	0.691435	0.00960945	0.832863	1	YES	7.50333	7.76	7.49	7.71667	-0.116223	0.991315	-0.540759	0.674962	-0.603913	0.46971	0.991315	2
Spty2d1	8.75	8.83	8.78	8.87	9.08	8.67	8.65	8.73	8.77	8.72	8.58	8.76636	0.126007	0.00652763	0.096462	0.116947	1	YES	8.78667	8.975	8.68333	8.69	-0.824506	0.414022	0.0143013	0.937757	-0.492373	-0.459685	0.937757	4
Prrc2c	12.63	12.69	12.6	12.7	12.79	12.66	12.55	12.47	12.77	12.85	12.72	12.6755	0.104999	0.619602	0.00716714	0.226166	1	YES	12.64	12.745	12.56	12.78	-0.129433	0.934792	-0.274003	0.423459	-0.805402	0.655946	0.934792	2
Srebf1	6.49	6.43	6.44	6.51	6.52	6.82	6.7	6.68	6.56	6.65	6.65	6.58636	0.116952	0.000522975	0.44456	0.0287594	1	YES	6.45333	6.515	6.73333	6.62	0.903648	-0.121269	-0.688853	-0.35459	0.828882	0.214561	0.903648	1
Srrm1	10.33	10.32	10.32	10.4	10.41	10.29	10.23	10.17	10.37	10.41	10.35	10.3273	0.0719963	0.0288068	0.00132807	0.186267	1	YES	10.3233	10.405	10.23	10.3767	-0.456081	0.855932	-0.0901775	0.616814	-0.898168	0.371531	-0.898168	-5
Psme1	7.81	7.7	7.79	8.16	8.1	7.79	7.79	7.83	8.02	7.99	7.91	7.89909	0.141258	0.0811071	4.10877e-05	0.013462	1	YES	7.76667	8.13	7.80333	7.97333	-0.206951	0.919783	-0.604055	0.843021	-0.45802	0.219053	0.919783	2
Ptbp2	11.41	11.5	11.59	11.7	11.73	11.43	11.59	11.57	11.68	11.68	11.59	11.5882	0.101964	0.706901	0.00717192	0.322939	1	YES	11.5	11.715	11.53	11.65	-0.10001	0.957241	-0.651648	0.767129	-0.453679	0.338197	0.957241	2
Ssfa2	8.51	8.36	8.37	8.65	8.59	8.78	8.85	8.8	8.77	8.62	8.7	8.63636	0.159788	0.00058169	0.280563	0.00513118	2	YES	8.41333	8.62	8.81	8.69667	0.817606	0.161218	-0.884253	-0.0598367	0.698094	0.245995	-0.884253	-3
Ssh2	9.39	9.5	9.41	9.42	9.56	9.67	9.55	9.68	9.57	9.56	9.62	9.53909	0.0953896	0.0075719	0.935194	0.219504	1	YES	9.43333	9.49	9.63333	9.58333	0.939579	0.0213541	-0.752056	-0.332877	0.727398	0.357535	0.939579	1
Ssr3	10.46	10.66	10.46	10.78	10.77	10.85	10.89	10.71	10.75	10.7	10.67	10.7	0.131495	0.064766	0.214167	0.00948573	1	YES	10.5267	10.775	10.8167	10.7067	0.499834	0.311926	-0.935171	0.358012	0.574989	0.00216977	-0.935171	-3
St6gal1	6.62	6.69	6.87	6.75	6.94	7.12	7.07	7.13	6.96	7.14	6.98	6.93364	0.173953	0.00281383	0.767916	0.156445	1	YES	6.72667	6.845	7.10667	7.02667	0.940992	0.064222	-0.772202	-0.314362	0.698045	0.388519	0.940992	1
St8sia6	6.11	6.05	6.11	6.36	6.16	7.18	6.82	6.67	6.08	6.3	6.34	6.38	0.346305	0.00691741	0.0530465	0.005386	2	YES	6.09	6.26	6.89	6.24	0.634503	-0.390463	-0.526013	-0.206648	0.976881	-0.24422	0.976881	5
Ptpn14	6.22	6.37	6.45	6.75	6.91	6.13	6	6.11	6.7	6.95	6.44	6.45727	0.31528	0.0810618	0.000814275	0.518935	1	YES	6.34667	6.83	6.08	6.69667	-0.339547	0.933755	-0.27772	0.669795	-0.800487	0.408412	0.933755	2
Stat1	7.79	7.77	7.75	7.69	7.69	8.24	7.98	8.09	7.76	7.83	8.03	7.87455	0.173748	0.00457718	0.0434929	0.272794	1	YES	7.77	7.69	8.10333	7.87333	0.832096	-0.499257	-0.331638	-0.629183	0.908131	0.0526902	0.908131	5
Stat3	8.32	8.36	8.47	8.31	8.44	9.1	8.94	8.94	8.41	8.5	8.79	8.59818	0.274021	0.00143921	0.0283508	0.0330264	1	YES	8.38333	8.375	8.99333	8.56667	0.798916	-0.433508	-0.451665	-0.470844	0.952236	-0.0297274	0.952236	5
Stmn4	10.41	10.24	10.47	10.47	10.3	10.65	10.71	10.85	10.52	10.57	10.43	10.5109	0.169355	0.0062909	0.12665	0.0965455	1	YES	10.3733	10.385	10.7367	10.5067	0.830186	-0.373726	-0.502368	-0.456249	0.93391	0.0247066	0.93391	5
Ston2	6.84	6.9	6.91	6.98	7.25	7.07	6.97	6.99	7.13	7.11	7.13	7.02545	0.117269	0.21242	0.00991029	0.268227	1	YES	6.88333	7.115	7.01	7.12333	0.347122	0.887089	-0.888241	0.487419	-0.136082	0.536903	-0.888241	-3
Stx2	7.06	7.1	7.07	7.05	7.08	7.22	7.16	7.18	7.23	7.12	7.12	7.12636	0.0601925	0.00453104	0.424158	0.719907	1	YES	7.07667	7.065	7.18667	7.15667	0.975458	-0.201541	-0.498019	-0.628342	0.730739	0.395623	0.975458	1
Stxbp3a	8.67	8.61	8.7	8.69	8.58	8.97	9.07	9.14	8.69	8.62	8.78	8.77455	0.185539	0.00134573	0.00348195	0.00704334	3	YES	8.66	8.635	9.06	8.69667	0.667466	-0.561443	-0.343626	-0.427098	0.991924	-0.2212	0.991924	5
Styx	9.33	9.4	9.28	9.53	9.52	9.23	9.28	9.39	9.47	9.42	9.34	9.38091	0.094816	0.0972515	0.00703809	0.355925	1	YES	9.33667	9.525	9.3	9.41	-0.441254	0.867961	-0.377938	0.887454	-0.624297	0.114781	0.887454	4
Suclg2	7.07	6.99	7.18	6.97	6.86	7.71	7.55	7.37	6.94	7.15	7.14	7.17545	0.253785	0.00476435	0.004511	0.0903875	2	YES	7.08	6.915	7.54333	7.07667	0.666014	-0.673118	-0.181495	-0.587551	0.958744	-0.189698	0.958744	5
Ptprg	9.78	10.04	10.07	10.24	10.42	10.04	9.87	10.09	10.26	10.48	10.16	10.1318	0.201802	0.971111	0.00714154	0.718561	1	YES	9.96333	10.33	10	10.3	0.00994988	0.994988	-0.637647	0.626158	-0.511266	0.522755	0.994988	2
Sumo3	8.27	8.31	8.35	8.64	8.53	8.46	8.5	8.62	8.42	8.52	8.36	8.45273	0.116704	0.484415	0.078006	0.00412178	1	YES	8.31	8.585	8.52667	8.43333	0.156322	0.436899	-0.853926	0.673422	0.349439	-0.168934	-0.853926	-3
Susd2	7.21	7.39	7.01	7.09	6.86	6.49	6.44	6.43	6.67	6.83	6.75	6.83364	0.304281	0.000424323	0.674579	0.0119994	1	YES	7.20333	6.975	6.45333	6.75	-0.878799	0.0615911	0.745017	0.269733	-0.816137	-0.198614	-0.878799	-1
Ptpro	7.84	7.82	8.23	8.54	8.9	7.75	7.66	8.23	8.61	8.57	8.36	8.22818	0.392818	0.352372	0.00202516	0.684545	1	YES	7.96333	8.72	7.88	8.51333	-0.203469	0.97525	-0.495547	0.730494	-0.630574	0.395628	0.97525	2
Ptprr	7.21	7.31	7.28	7.45	7.46	7.27	7.24	7.17	7.45	7.59	7.37	7.34545	0.123168	0.782342	0.00164246	0.547689	1	YES	7.26667	7.455	7.22667	7.47	-0.057356	0.990347	-0.465811	0.53204	-0.677744	0.611515	0.990347	2
Pxdn	7.29	7.39	7.36	7.52	7.51	7.22	7.34	7.35	7.48	7.55	7.37	7.39818	0.099345	0.306627	0.00525846	0.95372	1	YES	7.34667	7.515	7.30333	7.46667	-0.266366	0.963762	-0.41103	0.718604	-0.701827	0.394253	0.963762	2
Rapgef6	8.9	9.02	9.09	9.25	9.21	9.01	9.06	9.14	9.24	9.26	9.14	9.12	0.1107	0.587637	0.00401133	0.375156	1	YES	9.00333	9.23	9.07	9.21333	0.130702	0.967194	-0.759638	0.608717	-0.357181	0.508103	0.967194	2
Reln	9.32	9.62	9.72	9.96	10.04	9.65	9.26	9.45	9.87	10.01	9.66	9.68727	0.255453	0.289412	0.00671236	0.816248	1	YES	9.55333	10	9.45333	9.84667	-0.28821	0.955643	-0.420374	0.75317	-0.683108	0.350312	0.955643	2
Rev3l	9.32	9.34	9.43	9.74	9.62	9.41	9.54	9.54	9.74	9.63	9.55	9.53273	0.138636	0.366066	0.0020531	0.115792	1	YES	9.36333	9.68	9.49667	9.64	0.186534	0.919346	-0.838486	0.623095	-0.223084	0.438475	0.919346	2
Tagln3	11.43	11.34	11.46	11.14	11.17	11.72	11.69	11.6	11.05	11.41	11.29	11.3909	0.210819	0.0325659	0.00147358	0.256544	1	YES	11.41	11.155	11.67	11.25	0.454951	-0.865047	0.114685	-0.640017	0.884185	-0.358853	0.884185	5
Tbc1d19	13.09	13.04	13.11	13.05	13.08	13.11	13.19	13.12	13.14	13.19	13.25	13.1245	0.0609566	0.00897884	0.489877	0.235137	1	YES	13.08	13.065	13.14	13.1933	0.923288	0.187926	-0.448148	-0.617973	0.23115	0.834971	0.923288	1
Tbc1d23	9.01	9.05	8.96	8.94	8.86	9.14	9.26	9.1	8.98	9.03	9.02	9.03182	0.10232	0.00600961	0.00680609	0.495119	2	YES	9.00667	8.9	9.16667	9.01	0.70968	-0.692157	-0.0859936	-0.733475	0.885228	-0.0657598	0.885228	5
Tbc1d2b	7.24	7.34	7.27	7.38	7.42	7.63	7.5	7.52	7.31	7.4	7.41	7.40182	0.109695	0.00998289	0.410494	0.00366122	2	YES	7.28333	7.4	7.55	7.37333	0.625449	-0.156362	-0.712175	-0.0100306	0.892727	-0.170521	0.892727	5
Tbc1d31	7.16	7.22	7.2	7.15	7.11	7.32	7.24	7.31	7.18	7.3	7.33	7.22909	0.0730448	0.00762918	0.233566	0.519589	1	YES	7.19333	7.13	7.29	7.27	0.929475	-0.32728	-0.249421	-0.823845	0.627331	0.445934	0.929475	1
Tbp	8.13	8.19	8.18	8.12	8.12	8.22	8.17	8.23	8.26	8.2	8.26	8.18909	0.0488885	0.00367258	0.732079	0.0698302	1	YES	8.16667	8.12	8.20667	8.24	0.891953	-0.0743294	-0.214571	-0.815368	0.300399	0.72954	0.891953	1
Robo2	10.37	10.4	10.49	10.56	10.56	10.31	10.39	10.44	10.53	10.55	10.48	10.4618	0.0818889	0.250173	0.00320241	1	1	YES	10.42	10.56	10.38	10.52	-0.274721	0.961524	-0.396526	0.713746	-0.713746	0.396526	0.961524	2
Tcerg1l	6.72	6.72	6.57	6.89	6.71	6.41	6.57	6.42	6.65	6.62	6.49	6.61545	0.137402	0.00847971	0.066262	0.933149	1	YES	6.67	6.8	6.46667	6.58667	-0.857311	0.514387	0.186108	0.80383	-0.780071	-0.209867	-0.857311	-1
Rragb	11.32	11.46	11.41	11.62	11.6	11.19	11.28	11.49	11.62	11.63	11.46	11.4618	0.143958	0.390617	0.00835457	0.782	1	YES	11.3967	11.61	11.32	11.57	-0.243461	0.966888	-0.373494	0.654618	-0.742972	0.461847	0.966888	2
Scgb1b19	6.95	6.96	6.65	7.22	6.99	6.66	6.76	6.89	7.13	7.02	7.17	6.94545	0.18436	0.635967	0.00917283	0.622489	1	YES	6.85333	7.105	6.77	7.10667	-0.136105	0.980514	-0.405732	0.562893	-0.726468	0.569307	0.980514	2
Sept9	8.05	8.03	7.99	8.19	8.24	7.95	7.88	7.96	8.23	8.29	8.11	8.08364	0.130682	0.21024	0.000299753	0.255247	1	YES	8.02333	8.215	7.93	8.21	-0.200746	0.962903	-0.335917	0.567719	-0.775948	0.544146	0.962903	2
Sgcd	6.64	6.82	6.72	6.98	7.04	6.76	6.7	6.79	6.95	6.98	6.81	6.83545	0.126229	0.447329	0.00174754	0.229258	1	YES	6.72667	7.01	6.75	6.91333	-0.1566	0.953839	-0.608235	0.789062	-0.493164	0.312337	0.953839	2
Slc30a1	8.29	8.19	8.41	8.72	8.72	8.31	8.19	8.28	8.47	8.54	8.53	8.42273	0.181764	0.0260542	0.000105295	0.090171	1	YES	8.29667	8.72	8.26	8.51333	-0.329314	0.915763	-0.471417	0.851675	-0.586015	0.205756	0.915763	2
Slc44a5	7.26	7.37	7.9	8.31	8.99	7.26	7.36	7.58	8.65	8.18	7.76	7.87455	0.564372	0.244037	0.00326381	0.463614	1	YES	7.51	8.65	7.4	8.19667	-0.275341	0.946587	-0.48443	0.802366	-0.608594	0.290658	0.946587	2
Tgfb2	7.13	6.94	7.15	7.67	7.71	6.77	7.13	7.12	7.2	7.19	6.88	7.17182	0.277319	0.0112242	0.00891804	0.0292826	1	YES	7.07333	7.69	7.00667	7.09	-0.603847	0.634039	-0.296336	0.993598	-0.435789	-0.261473	0.993598	4
Tgfbr1	8.7	8.58	8.77	8.64	8.76	9.61	9.52	9.44	8.89	8.71	9.06	8.97091	0.360945	0.000218275	0.0040053	0.00303619	3	YES	8.68333	8.7	9.52333	8.88667	0.751721	-0.453961	-0.448097	-0.419915	0.972286	-0.104274	0.972286	5
Tgfbr2	7.13	6.96	7.18	6.92	7.15	8.09	7.95	7.69	7.07	7.34	7.67	7.37727	0.387324	0.00315769	0.0530204	0.0989018	1	YES	7.09	7.035	7.91	7.36	0.825886	-0.436385	-0.431017	-0.522634	0.934912	0.0187399	0.934912	5
Thoc1	9.91	9.86	9.89	10.01	9.88	10.11	10.16	10.24	9.99	9.91	10.01	9.99727	0.119779	0.0035362	0.0883279	0.00864082	2	YES	9.88667	9.945	10.17	9.97	0.722993	-0.332186	-0.575363	-0.259477	0.958938	-0.124098	0.958938	5
Slc6a7	8.16	8.54	8.21	8.54	8.85	8.27	8.05	8.02	8.61	8.96	8.48	8.42636	0.297819	0.448018	0.00643817	0.500272	1	YES	8.30333	8.695	8.11333	8.68333	-0.201942	0.96298	-0.336284	0.569466	-0.775669	0.542487	0.96298	2
Slc7a14	10.22	10.53	10.47	10.58	10.78	10.41	10.24	10.25	10.68	10.78	10.68	10.5109	0.201154	0.629964	0.00216751	0.368316	1	YES	10.4067	10.68	10.3	10.7133	-0.104075	0.974521	-0.387839	0.508015	-0.737441	0.617265	0.974521	2
Timp4	8.37	8.56	8.41	8.44	8.43	8.77	8.76	8.65	8.57	8.64	8.75	8.57727	0.141876	0.00148051	0.417596	0.551876	1	YES	8.44667	8.435	8.72667	8.65333	0.97851	-0.166903	-0.538491	-0.591395	0.731214	0.398672	0.97851	1
Tjp2	7.71	7.7	7.7	7.75	7.7	8.16	8.02	7.98	7.8	7.8	7.65	7.81545	0.156923	0.00322836	0.0132837	0.00673808	2	YES	7.70333	7.725	8.05333	7.75	0.657201	-0.493631	-0.423281	-0.335589	0.993277	-0.234407	0.993277	5
Slit1	8.23	8.45	8.51	8.88	9.56	8.18	8.23	8.28	8.9	9.07	8.65	8.63091	0.414081	0.110641	0.00123082	0.542433	1	YES	8.39667	9.22	8.23	8.87333	-0.328156	0.937589	-0.418291	0.797213	-0.664344	0.285422	0.937589	2
Tln1	7.01	6.97	7.08	7.04	7.15	7.48	7.32	7.31	7.11	7.15	7.17	7.16273	0.14542	0.00199672	0.111152	0.00845294	2	YES	7.02	7.095	7.37	7.14333	0.762823	-0.290447	-0.606263	-0.274569	0.941643	-0.0608106	0.941643	5
Tlr7	6.37	6.49	6.34	6.47	6.78	7.73	7.31	7.15	6.8	6.37	7	6.80091	0.434249	0.00951403	0.190884	0.0229415	1	YES	6.4	6.625	7.39667	6.72333	0.737072	-0.301784	-0.600432	-0.250666	0.948902	-0.097805	0.948902	5
Tm7sf3	8.32	8.29	8.32	8.41	8.3	8.58	8.54	8.51	8.27	8.33	8.39	8.38727	0.104106	0.00968471	0.0248016	0.00327856	2	YES	8.31	8.355	8.54333	8.33	0.559852	-0.45236	-0.462866	-0.183595	0.985207	-0.338746	0.985207	5
Tm9sf3	13.31	13.29	13.33	13.33	13.23	13.43	13.48	13.41	13.29	13.33	13.31	13.34	0.0686228	0.00869864	0.00869864	0.0590063	2	YES	13.31	13.28	13.44	13.31	0.646762	-0.646762	-0.23338	-0.513436	0.980196	-0.23338	0.980196	5
Tmbim1	7.77	7.76	7.76	7.63	7.68	8.16	8.12	8.04	7.69	7.8	7.95	7.85091	0.176607	0.0012054	0.00407722	0.094834	2	YES	7.76333	7.655	8.10667	7.81333	0.750152	-0.60062	-0.246047	-0.620154	0.939584	-0.0733825	0.939584	5
Tmco3	8	8.05	8.01	7.96	8	8.2	8.17	8.15	7.95	8.02	8.09	8.05455	0.0819494	0.00844259	0.00844259	0.0711329	2	YES	8.02	7.98	8.17333	8.02	0.653213	-0.653213	-0.221078	-0.533187	0.975343	-0.221078	0.975343	5
Tmed10	11.05	11.09	10.99	11.11	11.01	11.51	11.43	11.32	10.98	11.11	11.14	11.1582	0.172459	0.00451388	0.0112313	0.00705616	2	YES	11.0433	11.06	11.42	11.0767	0.629014	-0.522401	-0.393938	-0.332385	0.997154	-0.270832	0.997154	5
Tmem123	7.5	7.44	7.52	7.61	7.44	7.64	7.72	7.71	7.66	7.66	7.65	7.59545	0.0978276	0.00174661	0.943706	0.329057	1	YES	7.48667	7.525	7.69	7.65667	0.977769	0.0145936	-0.693708	-0.435323	0.676857	0.452174	0.977769	1
Tmem168	6.82	6.9	6.89	6.84	6.83	6.89	6.95	6.93	6.85	6.8	6.81	6.86455	0.0479325	0.358992	0.00943997	0.123623	1	YES	6.87	6.835	6.92333	6.82	0.241119	-0.870124	0.115	-0.39342	0.889733	-0.611313	0.889733	5
Tmem176a	6.92	6.79	6.8	6.71	6.88	8.48	8.39	7.85	6.98	6.88	7.66	7.30364	0.637485	0.00175637	0.0186575	0.0258452	1	YES	6.83667	6.795	8.24	7.17333	0.762947	-0.474611	-0.419885	-0.46109	0.967919	-0.0869437	0.967919	5
Tmem176b	9.13	8.92	9.07	8.7	9.03	10.75	10.34	10.07	9.03	9.32	10.06	9.49273	0.652159	0.00278736	0.0398738	0.130758	1	YES	9.04	8.865	10.3867	9.47	0.828376	-0.463353	-0.392494	-0.564032	0.927528	0.028998	0.927528	5
Smarcd3	7.32	7.28	7.29	7.33	7.56	7.21	7.17	7.13	7.41	7.35	7.35	7.30909	0.11261	0.047382	0.00430835	0.557894	1	YES	7.29667	7.445	7.17	7.37	-0.496959	0.858383	-0.13516	0.708999	-0.856015	0.282177	0.858383	2
Tmem208	7.41	7.25	7.16	6.92	6.97	7.22	7.28	7.19	7.18	7.22	7.15	7.17727	0.12934	0.073146	0.00486274	0.0187679	1	YES	7.27333	6.945	7.23	7.18333	0.383916	-0.7383	0.524771	-0.968079	0.327745	0.115563	-0.968079	-4
Tmem229a	11.24	11.19	11.37	11.36	11.23	11.58	11.57	11.73	11.34	11.38	11.31	11.3909	0.160253	0.00406901	0.0344741	0.0150525	1	YES	11.2667	11.295	11.6267	11.3433	0.712008	-0.444642	-0.468125	-0.35403	0.981553	-0.159398	0.981553	5
Snx10	8.63	8.78	8.66	8.96	8.97	8.6	8.81	8.72	9.07	8.87	8.86	8.81182	0.144525	0.922783	0.00360267	0.66977	1	YES	8.69	8.965	8.71	8.93333	-0.0232802	0.994399	-0.620199	0.647081	-0.528033	0.501152	0.994399	2
Tmem55a	9.38	9.41	9.38	9.59	9.34	9.58	9.69	9.6	9.58	9.56	9.54	9.51364	0.109816	0.00912092	0.902675	0.176471	1	YES	9.39	9.465	9.62333	9.56	0.921054	0.0327278	-0.774711	-0.28883	0.736921	0.32662	0.921054	1
Sobp	11.8	11.88	11.95	12.01	12.2	11.7	11.59	11.63	12.08	12.29	11.97	11.9182	0.215272	0.141046	0.00140171	0.118249	1	YES	11.8767	12.105	11.64	12.1133	-0.293679	0.902472	-0.169555	0.508666	-0.872529	0.533419	0.902472	2
Tmem88b	9.37	9.26	9.11	9.12	8.95	9.65	9.73	9.8	9.27	9.03	9.09	9.30727	0.281589	0.0044706	0.000670965	0.0282061	2	YES	9.24667	9.035	9.72667	9.13	0.540376	-0.759659	-0.082292	-0.541681	0.959471	-0.335498	0.959471	5
Tnfaip8l2	6.83	6.94	6.77	6.32	6.73	7.47	7.28	7.24	6.71	6.63	7.02	6.90364	0.315775	0.0102784	0.00493588	0.335019	1	YES	6.84667	6.525	7.33	6.78667	0.640628	-0.743816	-0.050474	-0.68926	0.909359	-0.169626	0.909359	5
Tnfaip8l3	8.21	8.38	8.56	8.91	9.5	8.02	8.3	8	8.98	8.62	8.35	8.53	0.431488	0.0373896	0.00400287	0.419429	1	YES	8.38333	9.205	8.10667	8.65	-0.512597	0.841317	-0.288831	0.880728	-0.682638	0.0907416	0.880728	4
Sox11	7.98	8.25	7.94	8.54	8.72	8.19	8.11	8.27	8.67	8.46	8.28	8.31	0.248523	0.890246	0.00254664	0.159477	1	YES	8.05667	8.63	8.19	8.47	-0.0295398	0.945274	-0.716302	0.750412	-0.375206	0.341096	0.945274	2
Sqle	9.29	9.27	9.52	9.65	9.84	8.98	8.99	9.39	9.64	9.87	9.45	9.44455	0.286558	0.198522	0.00565906	0.545516	1	YES	9.36	9.745	9.12	9.65333	-0.335833	0.929869	-0.256251	0.644038	-0.81747	0.429683	0.929869	2
Tns3	7.26	7.28	7.5	7.42	7.38	8.19	7.84	7.87	7.56	7.44	7.47	7.56455	0.272642	0.00300777	0.0330704	0.0128644	1	YES	7.34667	7.4	7.96667	7.49	0.723057	-0.431118	-0.480173	-0.35474	0.977986	-0.143072	0.977986	5
Srsf1	11.73	11.72	11.78	11.9	11.82	11.76	11.83	11.83	11.89	11.87	11.84	11.8155	0.0583662	0.170466	0.00625029	0.256125	1	YES	11.7433	11.86	11.8067	11.8667	0.353004	0.890914	-0.883162	0.475549	-0.145576	0.55319	0.890914	2
Tpm4	9.11	8.91	8.87	9.02	8.99	9.29	9.38	9.3	8.96	9.05	9.12	9.09091	0.160593	0.0067056	0.0571172	0.018081	1	YES	8.96333	9.005	9.32333	9.04333	0.705328	-0.422016	-0.492414	-0.322028	0.979716	-0.165274	0.979716	5
Sugp2	6.93	6.91	6.93	6.99	7.02	6.88	6.87	6.97	7	7.02	7.03	6.95909	0.0551781	0.902628	0.00182938	0.495527	1	YES	6.92333	7.005	6.90667	7.01667	-0.0257979	0.98892	-0.471657	0.501446	-0.67025	0.640461	0.98892	2
Tprn	7.05	7.03	7	6.98	6.9	7.15	7.34	7.34	7.06	6.97	7.2	7.09273	0.140589	0.00935843	0.0338618	0.332846	1	YES	7.02667	6.94	7.27667	7.07667	0.78193	-0.579706	-0.249074	-0.65382	0.918462	-0.0155671	0.918462	5
Traf6	7.75	7.76	7.77	7.75	7.85	7.97	7.93	8	7.96	7.87	7.88	7.86273	0.0901606	0.000552204	0.666149	0.0863895	1	YES	7.76	7.8	7.96667	7.90333	0.946274	-0.0712249	-0.68732	-0.405343	0.769564	0.323099	0.946274	1
Syn2	11.69	11.92	11.79	12.09	12.24	11.54	11.57	11.58	12.08	12.21	11.85	11.8691	0.246741	0.0500015	0.000773974	0.456436	1	YES	11.8	12.165	11.5633	12.0467	-0.382874	0.914942	-0.233506	0.67561	-0.822979	0.380874	0.914942	2
Trap1	9.87	9.81	9.82	9.68	9.62	9.81	9.89	9.9	9.8	9.85	9.85	9.80909	0.0822916	0.00251479	0.00251483	0.0155457	2	YES	9.83333	9.65	9.86667	9.83333	0.635092	-0.635092	0.253849	-0.987189	0.479492	0.253849	-0.987189	-4
Syt10	8.83	9.4	8.89	10.47	10.13	8.9	9	9.31	9.9	10.09	9.5	9.49273	0.54958	0.231679	0.000535717	0.18031	1	YES	9.04	10.3	9.07	9.83	-0.206867	0.949708	-0.564601	0.80347	-0.532028	0.293158	0.949708	2
Syt17	9.64	10.01	9.78	10.43	10.6	8.95	9.02	9.59	10.26	10.69	9.82	9.89	0.555714	0.0581881	0.00262589	0.380286	1	YES	9.81	10.515	9.18667	10.2567	-0.4375	0.880789	-0.151363	0.656545	-0.865684	0.360503	0.880789	2
Syt5	14.21	14.49	14.33	14.72	14.9	14.07	14.3	14.08	14.52	14.73	14.49	14.44	0.258773	0.0353984	0.000898716	0.828225	1	YES	14.3433	14.81	14.15	14.58	-0.426638	0.903667	-0.296747	0.789387	-0.746717	0.254078	0.903667	2
Trem2	5.52	5.7	5.59	5.54	5.68	7.11	6.81	6.5	5.78	5.94	6.38	6.05	0.531687	0.000888499	0.0353651	0.0331141	1	YES	5.60333	5.61	6.80667	6.03333	0.829865	-0.391125	-0.48305	-0.475195	0.934682	0.0235634	0.934682	5
Trf	13.13	12.62	12.92	12.6	12.34	13.63	13.91	13.89	12.84	12.78	12.93	13.0536	0.50701	0.000590362	0.000412344	0.0436515	2	YES	12.89	12.47	13.81	12.85	0.659465	-0.700048	-0.134724	-0.626761	0.94307	-0.181585	0.94307	5
Trim41	7.74	7.75	7.72	7.77	7.72	7.86	7.81	7.79	7.67	7.73	7.67	7.74818	0.0545757	0.479487	0.0149204	0.00821813	1	YES	7.73667	7.745	7.82	7.69	0.15201	-0.652749	-0.139388	-0.0361377	0.893118	-0.717592	0.893118	5
Tef	8.21	8.22	8.05	8.72	8.46	8.04	7.9	7.94	8.51	8.51	8	8.23273	0.263649	0.0853788	0.00869994	0.830327	1	YES	8.16	8.59	7.96	8.34	-0.484937	0.872887	-0.255092	0.815049	-0.752832	0.192874	0.872887	2
Trmt5	7.14	6.96	7.16	6.85	6.79	7.23	7.13	7.3	6.9	7.01	7.14	7.05545	0.156401	0.0304856	0.00628924	0.619862	1	YES	7.08667	6.82	7.22	7.01667	0.571168	-0.813481	0.203188	-0.862715	0.736139	-0.0766118	-0.862715	-4
Trpm7	9.68	9.67	9.76	9.81	9.72	9.8	9.87	9.88	9.84	9.79	9.81	9.78455	0.0673341	0.00919097	0.661712	0.115494	1	YES	9.70333	9.765	9.85	9.81333	0.887102	0.113731	-0.836104	-0.188233	0.704779	0.319558	0.887102	1
Tshz3	8.14	8.25	8.3	7.96	8.04	8.15	8.23	8.21	8.05	8.18	8.18	8.15364	0.0965093	0.247684	0.0094808	0.0766852	1	YES	8.23	8	8.19667	8.13667	0.293829	-0.824617	0.585539	-0.924824	0.366646	-0.0273617	-0.924824	-4
Tsnax	10.26	10.09	10.29	10.25	10.17	9.77	9.78	9.91	10.05	10.16	9.74	10.0427	0.199139	0.00801473	0.375716	0.357312	1	YES	10.2133	10.21	9.82	9.98333	-0.937054	0.241821	0.546826	0.535191	-0.826056	-0.255961	-0.937054	-1
Tspan15	7.32	7.33	7.25	7.28	7.29	7.53	7.7	7.52	7.37	7.27	7.41	7.38818	0.134152	0.00494169	0.023679	0.0391546	1	YES	7.3	7.285	7.58333	7.35	0.725262	-0.517053	-0.382667	-0.454793	0.979708	-0.142248	0.979708	5
Tenm1	9.47	9.88	9.65	10.2	10.1	9.56	9.63	9.98	10.15	10.06	9.94	9.87455	0.24407	0.845012	0.00678528	0.487126	1	YES	9.66667	10.15	9.72333	10.05	-0.0524522	0.980453	-0.645267	0.705834	-0.486862	0.426296	0.980453	2
Tspan6	8.65	8.66	8.61	8.8	8.9	8.81	8.82	8.91	8.74	8.83	8.85	8.78	0.0969536	0.0387988	0.0333657	0.00602103	1	YES	8.64	8.85	8.84667	8.80667	0.475325	0.494726	-0.980104	0.431246	0.408843	0.140015	-0.980104	-3
Tenm3	9.62	9.82	9.82	9.98	10.04	9.75	9.76	9.47	9.94	10.16	9.92	9.84364	0.185584	0.56266	0.00678471	0.589286	1	YES	9.75333	10.01	9.66	10.0067	-0.156515	0.976867	-0.389499	0.570226	-0.73849	0.557762	0.976867	2
Tex10	8.45	8.63	8.55	8.89	8.75	8.6	8.52	8.61	8.75	8.71	8.68	8.64909	0.118126	0.414761	0.00178189	0.141929	1	YES	8.54333	8.82	8.57667	8.71333	-0.165718	0.934049	-0.626253	0.817608	-0.452294	0.260939	0.934049	2
Tiam1	9.2	9.4	9.47	9.78	9.84	9.11	9.05	9.24	9.72	9.85	9.5	9.46909	0.282439	0.0718479	0.000431196	0.543955	1	YES	9.35667	9.81	9.13333	9.69	-0.320347	0.942381	-0.303466	0.673371	-0.784702	0.414797	0.942381	2
Tle3	7.21	7.36	7.2	7.4	7.53	7.18	7.14	7.22	7.44	7.49	7.25	7.31091	0.130694	0.23137	0.00740251	0.965998	1	YES	7.25667	7.465	7.18	7.39333	-0.331824	0.943275	-0.346564	0.729721	-0.742636	0.359479	0.943275	2
Tub	8.72	8.82	8.56	8.84	8.8	8.45	8.47	8.48	8.71	8.67	8.63	8.65	0.136914	0.00403345	0.0094323	0.391536	2	YES	8.7	8.82	8.46667	8.67	-0.754054	0.636028	0.162784	0.707922	-0.897206	0.0264998	-0.897206	-5
Tmem28	6.98	7.08	7.05	7.07	7.25	7	6.97	6.87	7.15	7.25	7.09	7.06909	0.11082	0.400723	0.00986596	0.367442	1	YES	7.03667	7.16	6.94667	7.16333	-0.238703	0.93645	-0.254428	0.530059	-0.826891	0.551261	0.93645	2
Tubgcp3	8.51	8.54	8.54	8.56	8.55	8.56	8.59	8.57	8.61	8.62	8.62	8.57	0.0343776	0.000306053	0.00360514	0.287419	2	YES	8.53	8.555	8.57333	8.61667	0.829306	0.539707	-0.7068	-0.2508	0.0836	0.874	0.874	6
Tnik	10.94	11.1	11.11	11.33	11.27	11.12	11.13	11.1	11.35	11.33	11.13	11.1736	0.122643	0.733762	0.00594484	0.381745	1	YES	11.05	11.3	11.1167	11.27	0.088062	0.968682	-0.744151	0.642466	-0.374387	0.476072	0.968682	2
Tubgcp5	8.6	8.39	8.5	8.52	8.38	8.78	8.74	8.88	8.53	8.62	8.74	8.60727	0.154807	0.00450307	0.107801	0.328894	1	YES	8.49667	8.45	8.8	8.63	0.888735	-0.398398	-0.414028	-0.612195	0.874058	0.152164	0.888735	1
Tvp23b	7.85	7.84	7.7	7.73	7.8	7.93	7.9	7.96	7.93	7.88	7.83	7.85	0.0787401	0.00981684	0.285856	0.802814	1	YES	7.79667	7.765	7.93	7.88	0.947623	-0.311634	-0.407579	-0.686642	0.767423	0.326798	0.947623	1
Twf1	10.3	10.2	10.31	10.44	10.28	10.58	10.63	10.53	10.5	10.46	10.45	10.4255	0.12978	0.000848211	0.798708	0.032987	1	YES	10.27	10.36	10.58	10.47	0.902027	-0.0429537	-0.74398	-0.297592	0.793578	0.247993	0.902027	1
Txndc17	7.94	7.88	7.95	7.83	7.86	8.05	8.05	8.09	7.8	7.87	7.82	7.92182	0.097311	0.0144247	8.71194e-05	0.00514474	2	YES	7.92333	7.845	8.06333	7.83	0.337978	-0.842693	0.0494334	-0.439697	0.923625	-0.533361	0.923625	5
Txndc9	8.14	8.12	8.18	8.13	8.08	8.3	8.22	8.29	8.08	8.14	8.11	8.16273	0.0732481	0.0208259	0.00229776	0.0290015	1	YES	8.14667	8.105	8.27	8.11	0.481147	-0.756088	-0.0974069	-0.458173	0.970462	-0.414881	0.970462	5
Tnrc6c	9.41	9.54	9.48	9.59	9.61	9.49	9.34	9.45	9.57	9.6	9.56	9.51273	0.0826923	0.316818	0.00507484	0.706743	1	YES	9.47667	9.6	9.42667	9.57667	-0.257986	0.961583	-0.352059	0.649956	-0.758281	0.460385	0.961583	2
Tyrobp	6.31	6.35	6.28	6.15	6.34	9.17	7.88	7.8	6.43	6.9	7.46	7.00636	0.916736	0.0033362	0.0524799	0.073049	1	YES	6.31333	6.245	8.28333	6.93	0.810847	-0.434182	-0.444045	-0.492241	0.945396	-0.00911013	0.945396	5
Tyw1	7.12	7.09	7.12	7.1	7.1	7.19	7.21	7.15	7.11	7.06	7.08	7.12091	0.0435795	0.0851814	0.00598238	0.015448	1	YES	7.11	7.1	7.18333	7.08333	0.370354	-0.718922	-0.138357	-0.289291	0.968496	-0.540848	0.968496	5
Trafd1	8.31	8.38	8.33	8.48	8.48	8.36	8.39	8.28	8.5	8.53	8.46	8.40909	0.0808427	0.699459	0.000599199	0.796265	1	YES	8.34	8.48	8.34333	8.49667	0.067954	0.996659	-0.588499	0.510033	-0.562344	0.64081	0.996659	2
Uba2	9.88	9.9	9.9	10.01	9.94	9.98	10.01	10.05	10	10.08	10	9.97727	0.0616575	0.00658658	0.0726697	0.172679	1	YES	9.89333	9.975	10.0133	10.0267	0.826277	0.45726	-0.930945	-0.0231578	0.402946	0.551156	-0.930945	-3
Ube2e3	9.83	9.85	9.8	10.08	9.93	9.83	9.84	9.85	9.87	9.92	9.83	9.87545	0.0746341	0.0890694	0.00960391	0.0462365	1	YES	9.82667	10.005	9.84	9.87333	-0.418815	0.749148	-0.487012	0.970618	-0.37803	-0.105576	0.970618	4
Ube2q1	9.59	9.58	9.53	9.73	9.78	9.66	9.65	9.61	9.65	9.65	9.5	9.63	0.0774597	0.24927	0.0564654	0.00982206	1	YES	9.56667	9.755	9.64	9.6	-0.287288	0.521808	-0.599147	0.930878	-0.00338501	-0.328346	0.930878	4
Ubp1	10.99	11.03	11.03	11.28	11.23	11.17	11.16	11.07	11.24	11.22	11.13	11.1409	0.0939492	0.341484	0.00115168	0.01829	1	YES	11.0167	11.255	11.1333	11.1967	0.164971	0.853138	-0.873545	0.683052	-0.111574	0.302067	-0.873545	-3
Ubqln1	11.87	11.92	11.88	11.85	11.82	12.04	12.09	11.96	11.82	11.91	11.77	11.9027	0.0920564	0.0753805	0.00675373	0.0699873	1	YES	11.89	11.835	12.03	11.8333	0.431993	-0.785915	-0.0510842	-0.447738	0.958581	-0.459758	0.958581	5
Ubr2	10.29	10.39	10.31	10.33	10.39	10.44	10.4	10.39	10.44	10.47	10.43	10.3891	0.0548476	0.00804956	0.186397	0.887668	1	YES	10.33	10.36	10.41	10.4467	0.927837	0.371135	-0.728534	-0.34284	0.299985	0.771389	0.927837	1
Uevld	7.59	7.57	7.59	7.58	7.6	7.63	7.68	7.67	7.64	7.71	7.75	7.63727	0.0560991	0.00283291	0.298697	0.449055	1	YES	7.58333	7.59	7.66	7.7	0.955904	0.238976	-0.591312	-0.512471	0.315367	0.788417	0.955904	1
Ugdh	7.75	7.64	7.69	7.66	7.62	7.8	7.91	7.91	7.66	7.67	7.72	7.73	0.0978868	0.00765229	0.00498543	0.0579591	2	YES	7.69333	7.64	7.87333	7.68333	0.624805	-0.680758	-0.188442	-0.533021	0.974514	-0.25305	0.974514	5
Trav1	7.69	7.59	7.43	7.81	7.77	7.51	7.63	7.46	7.74	7.7	7.9	7.65727	0.142133	0.719859	0.00731434	0.837094	1	YES	7.57	7.79	7.53333	7.78	-0.0993433	0.993433	-0.483428	0.59814	-0.663689	0.548978	0.993433	2
Ulk2	10.39	10.45	10.51	10.6	10.54	10.69	10.62	10.62	10.66	10.64	10.57	10.5718	0.087679	0.00446359	0.13885	0.0519999	1	YES	10.45	10.57	10.6433	10.6233	0.8202	0.332513	-0.934286	-0.0127984	0.550333	0.396752	-0.934286	-3
Unc13b	8.76	8.93	8.89	8.9	8.93	8.75	8.68	8.7	8.99	9.12	8.96	8.87364	0.129634	0.63701	0.00331717	0.0183904	1	YES	8.86	8.915	8.71	9.02333	-0.0922195	0.815221	-0.0873185	0.193804	-0.854017	0.747531	-0.854017	-5
Unc13c	9.03	9.09	8.95	9.63	9.47	8.56	8.78	8.95	9.26	9.01	8.9	9.05727	0.288478	0.00532455	0.00342899	0.257473	2	YES	9.02333	9.55	8.76333	9.05667	-0.662156	0.720754	-0.152242	0.916834	-0.680013	-0.0845788	0.916834	4
Trav13d-4	6.43	6.41	6.26	6.79	6.81	6.32	6.45	6.01	6.65	6.41	6.71	6.47727	0.232539	0.141118	0.00519916	0.605094	1	YES	6.36667	6.8	6.26	6.59	-0.380222	0.916535	-0.381274	0.820317	-0.67705	0.238007	0.916535	2
Unc93b1	5.94	5.9	5.93	5.98	6.12	7.2	6.78	6.62	6.04	6.22	6.55	6.29818	0.409053	0.00309812	0.11762	0.0286915	1	YES	5.92333	6.05	6.86667	6.27	0.803263	-0.324527	-0.564756	-0.362773	0.939488	-0.0119595	0.939488	5
Usp53	8.64	8.74	8.67	8.86	8.77	9.08	9.1	9.15	8.81	8.91	9	8.88455	0.169242	0.000344824	0.400968	0.00414055	2	YES	8.68333	8.815	9.11	8.90667	0.834254	-0.115347	-0.726357	-0.236957	0.859548	0.103765	0.859548	5
Usp54	9.65	9.69	9.73	9.7	9.69	9.8	9.94	9.99	9.87	9.88	9.77	9.79182	0.108193	0.00264055	0.444591	0.381087	1	YES	9.69	9.695	9.91	9.84	0.964964	-0.171843	-0.572386	-0.541858	0.770813	0.343431	0.964964	1
Utp14b	11.88	11.82	11.79	11.93	11.72	12.2	12.35	12.35	11.92	11.92	12.03	11.9918	0.207181	0.000628826	0.011624	0.0132809	1	YES	11.83	11.825	12.3	11.9567	0.778171	-0.45052	-0.44181	-0.456744	0.962026	-0.0634713	0.962026	5
Utp6	8.77	8.71	8.77	8.77	8.73	8.92	8.85	8.99	8.81	8.87	8.85	8.82182	0.0803196	0.00229947	0.216509	0.216513	1	YES	8.75	8.75	8.92	8.84333	0.924688	-0.269213	-0.533869	-0.533869	0.84473	0.223009	0.924688	1
Trav13n-4	10.08	10.06	10.06	10.61	10.35	9.99	10.12	10	10.64	10.12	10.48	10.2282	0.234397	0.643375	0.00551205	0.859636	1	YES	10.0667	10.48	10.0367	10.4133	-0.121328	0.991545	-0.52899	0.669088	-0.615947	0.47585	0.991545	2
Vash1	6.74	6.72	6.88	6.77	6.72	7.06	6.92	6.92	6.87	6.86	6.88	6.84909	0.0993117	0.00585609	0.142933	0.464944	1	YES	6.78	6.745	6.96667	6.87	0.906241	-0.382851	-0.405704	-0.640733	0.847782	0.198655	0.906241	1
Vcam1	7.76	7.47	7.71	7.87	7.83	7.99	8.16	8.1	7.85	7.7	7.66	7.82727	0.191648	0.0465783	0.320281	0.00454813	1	YES	7.64667	7.85	8.08333	7.73667	0.494467	-0.219197	-0.644539	0.0735775	0.897645	-0.326684	0.897645	5
Vim	7.97	7.84	7.97	7.64	8.26	9.75	9.86	8.89	8.1	8.11	8.78	8.47	0.722332	0.00471026	0.0479535	0.0415698	1	YES	7.92667	7.95	9.5	8.33	0.762974	-0.447889	-0.451027	-0.429979	0.968205	-0.0871986	0.968205	5
Vmp1	8.8	8.78	8.7	8.69	8.62	8.76	8.94	8.81	8.85	8.85	8.84	8.78545	0.0855319	0.00830512	0.238649	0.162889	1	YES	8.76	8.655	8.83667	8.84667	0.874032	-0.30944	-0.109701	-0.899545	0.467011	0.542234	-0.899545	-4
Vps45	8.92	8.99	8.98	8.81	8.79	8.98	9	9.09	8.92	8.96	8.86	8.93636	0.0845601	0.0183931	0.00191897	0.378177	1	YES	8.96333	8.8	9.02333	8.91333	0.528416	-0.833271	0.269879	-0.880042	0.692299	-0.0821372	-0.880042	-4
Vwa5a	7.45	7.27	7.46	7.26	7.18	7.95	8.13	7.86	7.38	7.33	7.65	7.53818	0.300872	0.00148294	0.00352584	0.0661071	2	YES	7.39333	7.22	7.98	7.45333	0.722742	-0.616975	-0.240866	-0.593684	0.953288	-0.118737	0.953288	5
Wasf2	7.28	7.32	7.2	7.22	7.35	7.57	7.51	7.46	7.4	7.37	7.58	7.38727	0.124979	0.00475955	0.669951	0.446179	1	YES	7.26667	7.285	7.51333	7.45	0.975295	-0.106611	-0.61324	-0.512933	0.736344	0.389829	0.975295	1
Wbscr17	7.4	7.38	7.44	7.65	7.65	7.37	7.26	7.31	7.4	7.48	7.26	7.41818	0.127195	0.00340336	0.00764048	0.0728507	2	YES	7.40667	7.65	7.31333	7.38	-0.713486	0.608754	-0.13983	0.963692	-0.563099	-0.260764	0.963692	4
Wdr83	7.56	7.57	7.58	7.41	7.55	7.39	7.38	7.4	7.48	7.59	7.56	7.49727	0.08203	0.091869	0.324442	0.00473882	1	YES	7.57	7.48	7.39	7.54333	-0.420893	0.228485	0.617921	-0.131916	-0.881753	0.395747	-0.881753	-5
Tspyl2	11.65	11.64	11.69	11.91	11.88	11.64	11.78	11.56	11.96	12.04	11.85	11.7818	0.149047	0.592271	0.00105815	0.592275	1	YES	11.66	11.895	11.66	11.95	0.103631	0.989202	-0.571116	0.451454	-0.571116	0.690779	0.989202	2
Wipf3	8.42	8.16	8.05	8.76	9.39	8.11	8.47	8.52	8.86	8.61	8.46	8.52818	0.365832	0.406411	0.00799784	0.100732	1	YES	8.21	9.075	8.36667	8.64333	-0.209371	0.869209	-0.639569	0.88133	-0.364107	0.122346	0.88133	4
Wipi1	7.35	7.3	7.3	7.29	7.25	7.47	7.44	7.46	7.24	7.35	7.33	7.34364	0.077021	0.00625038	0.00360349	0.0587702	2	YES	7.31667	7.27	7.45667	7.30667	0.622411	-0.692872	-0.169504	-0.549194	0.969564	-0.250866	0.969564	5
Wls	8.44	8.31	8.4	8.43	8.38	8.87	8.73	8.8	8.33	8.53	8.6	8.52909	0.185691	0.00306232	0.0359479	0.0206684	1	YES	8.38333	8.405	8.8	8.48667	0.746505	-0.436917	-0.468472	-0.393517	0.972981	-0.110992	0.972981	5
Wnk1	12.05	12.02	12.09	11.97	11.89	12.37	12.3	12.2	12.16	11.99	12.04	12.0982	0.13888	0.00383936	0.00511774	0.274979	2	YES	12.0533	11.93	12.29	12.0633	0.711963	-0.673478	-0.137017	-0.685087	0.914683	-0.0925793	0.914683	5
Wsb1	10.94	10.82	11.06	11.21	10.98	11.21	11.33	11.3	11.28	11.29	11.33	11.1591	0.170585	0.00237648	0.180067	0.288394	1	YES	10.94	11.095	11.28	11.3	0.926695	0.297563	-0.839355	-0.2307	0.49576	0.574296	0.926695	1
Wwp1	11	11.02	11	10.9	10.91	11.19	11.17	11.12	10.93	11	11.1	11.0309	0.0964322	0.00395344	0.00452874	0.456059	2	YES	11.0067	10.905	11.16	11.01	0.709942	-0.691621	-0.0872659	-0.732504	0.885881	-0.0661105	0.885881	5
Ttc5	7.6	7.59	7.64	7.71	7.7	7.69	7.57	7.64	7.73	7.84	7.74	7.67727	0.0755695	0.176515	0.00558819	0.501241	1	YES	7.61	7.705	7.63333	7.77	0.351348	0.92146	-0.639172	0.23347	-0.424839	0.83054	0.92146	2
Tubb2a	14.53	14.68	14.42	15.08	15.16	14.35	14.45	14.54	14.85	14.95	14.62	14.6936	0.263759	0.0334489	0.000526291	0.205724	1	YES	14.5433	15.12	14.4467	14.8067	-0.392279	0.896182	-0.410615	0.863579	-0.624208	0.171243	0.896182	2
U2surp	12.23	12.25	12.23	12.48	12.33	12.31	12.33	12.3	12.36	12.43	12.47	12.3382	0.0852609	0.18541	0.00313572	0.356106	1	YES	12.2367	12.405	12.3133	12.42	0.309306	0.927919	-0.834446	0.47729	-0.237022	0.594178	0.927919	2
Ythdf2	8.95	9.03	8.99	9.2	9.13	9.12	9.05	9.12	9.15	9.12	9.08	9.08545	0.0705	0.276131	0.00554441	0.0164167	1	YES	8.99	9.165	9.09667	9.11667	0.228009	0.762203	-0.921489	0.658206	0.041373	0.22191	-0.921489	-3
Zbtb38	8.53	8.62	8.54	8.56	8.55	8.6	8.67	8.63	8.62	8.64	8.65	8.60091	0.0460147	0.00767587	0.9064	0.784304	1	YES	8.56333	8.555	8.63333	8.63667	0.996516	-0.0328522	-0.512115	-0.638563	0.550049	0.600629	0.996516	1
Unc5c	8.55	8.75	8.71	8.92	8.9	8.62	8.63	8.74	8.88	8.83	8.8	8.75727	0.116626	0.384629	0.00198672	0.46496	1	YES	8.67	8.91	8.66333	8.83667	-0.187683	0.969697	-0.541795	0.758513	-0.577915	0.361197	0.969697	2
Wfs1	10.74	10.6	10.49	11.15	11.65	10.41	10.48	10.37	11.2	11.54	10.65	10.8436	0.440377	0.228093	0.0035356	0.824884	1	YES	10.61	11.4	10.42	11.13	-0.29281	0.954814	-0.411609	0.749716	-0.690915	0.352808	0.954814	2
Zcchc24	9.01	9.18	8.94	9.19	9.18	9.59	9.56	9.41	8.99	9.28	9.18	9.22818	0.207269	0.0164525	0.148904	0.00835381	1	YES	9.04333	9.185	9.52	9.15	0.619059	-0.320042	-0.586698	-0.12813	0.956251	-0.241423	0.956251	5
Zcchc4	6.91	6.94	6.9	6.94	6.94	7.01	6.98	6.97	6.89	6.92	6.93	6.93909	0.034233	0.109007	0.0719029	0.0045998	1	YES	6.91667	6.94	6.98667	6.91333	0.369922	-0.426833	-0.443578	0.0164288	0.936442	-0.509293	0.936442	5
Xk	7.43	7.37	7.46	7.68	7.49	7.46	7.41	7.34	7.53	7.52	7.53	7.47455	0.0885606	0.37757	0.00849454	0.616905	1	YES	7.42	7.585	7.40333	7.52667	-0.249312	0.958467	-0.489398	0.777279	-0.617345	0.329464	0.958467	2
Zfp189	7.3	7.25	7.22	7.67	7.77	7.35	7.36	7.34	7.59	7.41	7.18	7.40364	0.182621	0.142215	0.00885273	0.0206247	1	YES	7.25667	7.72	7.35	7.39333	-0.334168	0.725622	-0.573283	0.959147	-0.264592	-0.121271	0.959147	4
Zfp317	7.45	7.54	7.48	7.38	7.3	7.58	7.72	7.61	7.36	7.49	7.48	7.49	0.114733	0.0153611	0.00325226	0.59796	1	YES	7.49	7.34	7.63667	7.44333	0.585598	-0.804221	0.067619	-0.743809	0.861016	-0.184825	0.861016	5
Xkr4	11.69	11.83	12.06	12.48	12.29	11.77	11.86	12.13	12.39	12.32	12.19	12.0918	0.257676	0.901922	0.00241071	0.482755	1	YES	11.86	12.385	11.92	12.3	-0.0272663	0.987039	-0.64543	0.676914	-0.494305	0.462821	0.987039	2
Zcchc16	6.69	6.82	6.7	6.97	6.99	6.67	6.75	6.78	6.82	6.83	6.91	6.81182	0.104082	0.100179	0.00113352	0.115513	1	YES	6.73667	6.98	6.73333	6.85333	-0.320893	0.896854	-0.508298	0.878833	-0.5273	0.156765	0.896854	2
Zdhhc15	7.94	7.87	7.91	8.09	8.17	7.79	7.86	7.8	7.98	8.06	8	7.95182	0.115901	0.00471632	7.2985e-05	0.615218	2	YES	7.90667	8.13	7.81667	8.01333	-0.440793	0.895805	-0.295539	0.804523	-0.738848	0.229864	0.895805	2
Zfp354c	9.82	9.85	9.76	9.93	10	9.91	9.92	9.84	10	9.91	9.99	9.90273	0.0748442	0.197045	0.00490945	0.213809	1	YES	9.81	9.965	9.89	9.96667	0.316749	0.898534	-0.877055	0.511304	-0.160482	0.526233	0.898534	2
Zfp810	8.73	8.59	8.65	8.96	8.88	8.82	8.77	8.75	8.98	8.85	9.08	8.82364	0.139628	0.111352	0.00205119	0.466171	1	YES	8.65667	8.92	8.78	8.97	0.353129	0.923569	-0.823358	0.4156	-0.243087	0.650845	0.923569	2
Zfp831	7.54	7.76	7.73	8.19	8.26	7.74	7.52	7.75	8.1	8.34	7.84	7.88818	0.273024	0.514806	0.00192528	0.554992	1	YES	7.67667	8.225	7.67	8.09333	-0.139816	0.982084	-0.559226	0.720672	-0.574787	0.413341	0.982084	2
Zkscan2	7.55	7.49	7.72	7.93	7.81	7.7	7.71	7.72	7.83	7.97	7.77	7.74545	0.136339	0.352474	0.00595202	0.255861	1	YES	7.58667	7.87	7.71	7.85667	0.236859	0.925904	-0.841224	0.567722	-0.227918	0.501419	0.925904	2
Znf512b	7.64	7.63	7.76	7.9	7.9	7.88	7.73	7.8	7.84	7.96	7.83	7.80636	0.102272	0.253544	0.00907938	0.113915	1	YES	7.67667	7.9	7.80333	7.87667	0.296831	0.852192	-0.912159	0.569408	-0.0718671	0.414618	-0.912159	-3
Zmym3	9.37	9.43	9.4	9.66	9.75	9.34	9.3	9.34	9.64	9.73	9.5	9.49636	0.160526	0.111287	0.000198591	0.924722	1	YES	9.4	9.705	9.32667	9.62333	-0.24945	0.968295	-0.422768	0.710808	-0.695322	0.407282	0.968295	2
Zmynd11	10.66	10.79	10.78	10.82	10.82	10.72	10.74	10.77	10.89	10.95	10.83	10.7973	0.0758097	0.308129	0.00990928	0.308133	1	YES	10.7433	10.82	10.7433	10.89	0.286544	0.914213	-0.527821	0.196948	-0.527821	0.858694	0.914213	2
Znrf2	7.06	7.15	7.13	7.34	7.4	7.44	7.44	7.4	7.51	7.34	7.36	7.32455	0.138981	0.00202462	0.0147809	0.00623968	2	YES	7.11333	7.37	7.42667	7.40333	0.68918	0.463871	-0.987094	0.191297	0.451462	0.344335	-0.987094	-3
Zpr1	8.17	8.11	8.19	8.19	8.1	8.24	8.28	8.27	8.19	8.26	8.26	8.20545	0.0595992	0.0053957	0.468039	0.77273	1	YES	8.15667	8.145	8.26333	8.23667	0.979134	-0.189244	-0.498797	-0.631809	0.717317	0.413289	0.979134	1
Znhit6	8.11	8.06	8.18	8.38	8.31	8.19	8.22	8.25	8.33	8.25	8.29	8.23364	0.0907817	0.417916	0.00110821	0.0257919	1	YES	8.11667	8.345	8.22	8.29	0.141662	0.874399	-0.854552	0.690975	-0.155117	0.318694	0.874399	2
Zswim5	7.47	7.52	7.46	7.63	7.7	7.46	7.38	7.39	7.68	7.64	7.51	7.53091	0.108498	0.1174	0.0011122	0.806033	1	YES	7.48333	7.665	7.41	7.61	-0.31838	0.946871	-0.3366	0.704234	-0.756753	0.389119	0.946871	2

## Sheet: Template Matching
		Template Plotting - How many transcripts were matched to which templates at r = |0.85| and greater.
				Total	1089		# needed over chance	90.75		=	Enriched Above Chance
		Non Veh	Non Dox	Tg Veh	Tg Dox	Template	Expression Profile		Total Count in Template	Up-Regulated Match	Down-Regulated Match
		0	0	1	1	A		TG	137	106	31
		0	1	0	1	B		DOX	333	210	123
		1	0	0	0	C		N-	64	6	58
		0	1	0	0	D		N+	92	54	38
		0	0	1	0	E		X-	451	406	45
		0	0	0	1	F		X+	12	5	7

## Sheet: Pattern 1
	Pattern 1 : Rescued by Tau Suppression
	Symbol Real	Non Veh 1	Non Veh 2	Non Veh 3	Non Dox 1	Non Dox 2	Tg Veh 1	Tg Veh 2	Tg Veh 3	Tg Dox 1	Tg Dox 2	Tg Dox 3
	Abca1	8.12	8.21	8.33	8.33	8.44	10.02	9.69	9.29	8.52	8.71	8.82
	Abca9	7.45	7.52	7.71	7.41	7.73	8.32	8.03	8.09	7.88	7.77	7.83
	Abhd12	10.59	10.63	10.57	10.56	10.38	10.85	10.88	10.71	10.2	10.58	10.39
	Abhd3	10.55	10.54	10.72	10.7	10.61	11.45	11.36	11.32	10.85	10.67	10.74
	Acad8	7.47	7.49	7.52	7.53	7.6	7.7	7.7	7.69	7.49	7.44	7.54
	Acot11	6.7	6.66	6.67	6.72	6.63	7.05	7.03	6.98	6.67	6.82	6.91
	Acsbg1	10.18	10.05	10.37	9.91	9.92	10.57	10.48	10.38	9.95	10.21	10.21
	Acsf2	7.28	7.11	7.28	7.04	7.19	7.48	7.66	7.43	7.17	7.35	7.31
	Adam17	7.61	7.59	7.72	7.65	7.62	8.07	8.04	8.1	7.79	7.71	7.94
	Adk	9.84	9.68	9.94	9.66	9.73	10.23	10.33	10.28	9.93	9.92	10.03
	Adssl1	7.84	7.72	7.72	7.68	7.58	8.23	8.01	8.05	7.72	7.85	7.84
	Ago4	7.53	7.52	7.5	7.57	7.55	7.58	7.72	7.63	7.47	7.53	7.46
	Ak3	10.23	10.35	10.3	10.32	10.37	10.74	10.78	10.52	10.36	10.44	10.34
	Aldh1l1	7.6	7.32	7.54	7.41	7.39	7.97	7.88	7.92	7.33	7.62	7.61
	Aldh3a2	9.42	9.36	9.35	9.33	9.35	9.57	9.52	9.51	9.32	9.4	9.31
	Amfr	10.39	10.5	10.55	10.52	10.5	10.74	10.72	10.75	10.49	10.57	10.42
	Ankrd13a	8.49	8.6	8.48	8.55	8.64	8.88	8.8	8.88	8.59	8.71	8.75
	Anp32e	10.39	10.42	10.36	10.43	10.42	10.57	10.64	10.59	10.43	10.39	10.39
	Anxa3	6.2	6.18	6.35	6.21	6.32	7.39	7.08	7.05	6.42	6.44	6.75
	Apbb1ip	6.28	6.38	6.41	6.27	6.27	7.49	7.05	6.98	6.38	6.27	6.77
	Apoe	12.5	12.48	12.7	12.84	12.69	13.65	13.38	13.32	12.8	12.93	12.85
	Aqp4	7.52	7.3	7.67	7.27	7.29	8.52	8.49	8.17	7.75	7.44	7.95
	Arhgef10	7.12	7.1	7.21	7.15	7.09	7.48	7.72	7.71	7.28	7.29	7.2
	Arhgef12	12.49	12.5	12.6	12.62	12.55	12.87	12.85	12.84	12.65	12.66	12.55
	Arpc1b	6.48	6.49	6.52	6.43	6.51	7.25	7.07	7.07	6.46	6.62	6.97
	Arsg	6.55	6.5	6.59	6.51	6.41	6.63	6.86	6.77	6.44	6.36	6.4
	As3mt	7.28	6.96	7.31	7.2	7.13	7.68	7.62	7.92	7.23	7.3	7.46
	Aspa	8.27	8.28	8.4	8.15	7.94	8.64	8.98	8.71	8.45	8.27	7.92
	Asph	7.81	7.81	7.79	7.84	7.79	8.11	8.04	7.99	7.86	7.82	7.98
	Ass1	8.26	8.28	8.41	8.07	8.1	8.74	8.72	8.58	7.98	8.44	8.28
	Atp1b3	12.51	12.5	12.62	12.46	12.43	13.05	13	12.95	12.64	12.54	12.62
	B2m	12.82	12.45	12.77	12.58	12.58	14.51	13.84	13.52	12.67	12.8	13.3
	BC005624	10.5	10.47	10.58	10.46	10.32	10.63	10.7	10.69	10.36	10.51	10.33
	BC030336	10.16	10.05	10.13	10.25	10.26	10.29	10.52	10.41	10.24	10.22	10.21
	Bcap29	10.45	10.38	10.42	10.38	10.29	10.45	10.6	10.61	10.33	10.22	10.36
	Bcas1	7.66	7.6	7.66	7.59	7.26	7.99	8.07	8.06	7.5	7.34	7.35
	Bmp2k	9.86	9.94	9.9	9.85	9.78	10.99	10.72	10.65	9.92	10.08	10.29
	Bmpr1b	6.99	7.07	7.41	7.11	7.2	7.81	7.9	7.82	7.34	7.5	7.53
	C1qa	7.8	7.77	7.67	7.33	7.65	9.65	9.26	8.93	7.68	7.86	8.65
	C1qb	8.13	7.94	8.12	7.96	8.02	11.33	10.41	10.62	8.77	9.06	9.76
	C1qc	6.84	6.58	6.45	6.81	7.03	8.77	8.02	8.3	7.08	7.61	7.76
	C3ar1	5.12	4.87	5.09	4.92	5.17	7.75	7.37	6.52	5.45	5.07	6.15
	C4a	5.83	5.74	5.78	5.74	5.8	7.13	7.22	6.81	6.06	5.88	6.49
	C4b	6.27	6.08	6.22	6.19	6.49	9.26	9.29	8.41	6.8	6.71	7.78
	Capn2	9.18	9.06	9.35	9.11	8.96	9.83	9.84	9.5	9.14	9.22	9.48
	Capns1	10.39	10.32	10.45	10.39	10.49	10.77	10.71	10.64	10.4	10.57	10.52
	Car5b	6.62	6.53	6.94	6.46	6.65	7.19	7.12	7.29	6.82	6.81	6.98
	Ccdc80	6.62	6.66	6.84	6.51	6.55	6.99	6.88	6.9	6.58	6.64	6.79
	Ccl6	5.62	5.77	5.86	5.73	5.89	7.21	6.92	6.87	6.06	5.65	6.69
	Ccl9	6.23	6.03	6.37	6.19	6.29	7.28	6.94	7.02	6.43	6.36	6.95
	Ccp110	8.98	9.02	9.07	9.06	8.72	9.33	9.57	9.56	9.24	9.19	8.9
	Cd151	8.02	8.06	8.12	7.78	7.84	8.6	8.34	8.4	7.86	8.05	8.12
	Cd164	11.18	11.36	11.22	11.3	11.29	11.48	11.44	11.35	11.11	11.23	11.15
	Cd180	6.12	6.15	6.1	6.27	6.1	8.54	7.5	7.36	6.38	6.28	7.4
	Cd44	6.02	6.12	6.07	6.03	6.29	6.94	6.86	6.57	6.29	6.24	6.52
	Cd53	7.54	7.71	8.05	7.58	7.84	9.4	8.84	9.06	8.06	7.76	8.75
	Cd63	10.17	9.9	10.18	10.06	9.97	11.26	11.29	11.12	10.23	10.14	10.46
	Cd68	6.81	7.19	7.04	6.63	7.11	10.55	9.28	8.79	7.01	7.63	8.79
	Cd81	16.52	16.5	16.49	16.39	16.54	17.06	16.97	16.85	16.57	16.7	16.83
	Cd82	7.26	7.04	7.03	7.16	7.14	7.33	7.46	7.43	7.22	7.18	7.28
	Cd83	5.93	6.11	6.05	6.04	6.13	6.82	6.52	6.59	6.05	5.77	6.19
	Cd84	5.73	5.75	5.9	5.83	5.82	7.61	7.11	6.94	5.84	6	6.52
	Cd9	7.49	7.53	7.76	7.4	7.35	9.06	8.83	8.83	7.89	7.59	8.18
	Cdk5rap2	7.02	7.04	6.96	7.04	6.97	7.19	7.32	7.19	7.03	7.04	7
	Cers2	8.18	8.14	8.15	8.15	8.04	8.46	8.53	8.46	8.19	8.23	8.24
	Cfh	8.43	8.22	8.77	8.55	8.85	9.45	9.21	9.16	8.73	8.86	8.97
	Chil1	6.31	6.5	6.37	6.42	6.29	7.81	7.21	7.11	6.59	6.52	6.77
	Chpt1	9.6	9.59	9.62	9.67	9.57	9.84	9.8	9.89	9.6	9.68	9.53
	Chst11	9.14	9.07	9.3	9.34	9.36	9.61	9.54	9.46	9.31	9.3	9.35
	Chst2	11.4	11.68	11.44	11.35	11.39	12.18	11.98	12.04	11.33	11.53	11.62
	Cldn11	10.47	10.53	10.16	10.45	10.51	11.13	11.35	11.06	10.83	10.72	10.39
	Clec7a	4.52	4.73	4.61	4.63	4.69	7.74	7.04	6.49	4.89	4.97	6.27
	Clic4	9.06	9.07	9.01	8.78	8.9	9.37	9.39	9.22	8.98	9	8.99
	Clk3	10.1	10.11	10.04	10.11	9.91	10.3	10.25	10.15	9.98	10	9.92
	Cln5	6.83	6.65	6.65	6.56	6.53	6.97	7.05	6.97	6.51	6.5	6.67
	Cnih4	8.12	8.04	8.17	8.03	8.16	8.38	8.46	8.35	8.25	8.06	8.18
	Cnn3	10.18	10.1	10.27	10.24	10.15	11.24	11.29	11	10.36	10.48	10.61
	Cnp	9.75	9.63	9.73	9.6	9.59	10.03	10	9.97	9.6	9.66	9.58
	Cnpy4	6.54	6.59	6.67	6.69	6.7	6.9	6.81	6.88	6.76	6.58	6.59
	Cotl1	6.75	6.85	6.84	6.99	6.92	7.36	7.25	7.34	6.86	6.97	7.08
	Cpne3	8.01	8.14	8.18	8.01	7.96	8.49	8.55	8.52	8.15	8.26	8.39
	Crh	6.79	6.6	6.71	6.53	6.17	7.27	7.23	7.23	6.52	6.61	6.93
	Crot	8.98	8.88	9	8.95	8.84	9.09	9.11	9.2	8.96	8.96	8.94
	Csf1	6.8	6.63	6.54	6.67	6.71	7.49	7.37	7.04	6.86	6.93	7
	Csf1r	8.7	8.83	9.09	8.62	9.13	10.75	10.04	10.01	9.09	9.42	9.83
	Csf3r	6.3	6.29	6.32	6.09	6.4	8.11	7.51	7.29	6.34	6.49	6.98
	Csrp1	11.2	11.03	11.04	10.84	10.88	11.63	11.57	11.49	10.95	11.14	11.3
	Cst3	15.84	15.9	16	15.79	15.91	16.81	16.67	16.48	15.96	16.08	15.98
	Ctnna1	8.74	8.89	8.94	8.72	8.56	9.36	9.41	9.39	8.76	8.89	9.04
	Ctsc	6.84	6.54	6.97	6.6	6.7	8.1	7.72	8	6.78	7.01	7.51
	Ctsd	8.49	8.43	8.44	8.35	8.37	9.59	9.33	9.27	8.3	8.63	9.15
	Ctse	4.51	4.82	4.61	4.75	4.74	7.2	6.45	5.86	5.04	4.84	5.84
	Ctsh	6.22	6.2	6.33	6.26	6.15	7.41	7.07	7.07	6.46	6.41	6.88
	Ctsl	10.33	10.27	10.43	10.34	10.3	11.38	11.22	10.91	10.47	10.32	10.63
	Ctso	8.25	8.08	8.46	8.2	8.15	8.85	8.66	8.78	8.31	8.51	8.54
	Ctss	9.6	9.46	10.04	9.59	9.83	13.06	12.51	12.41	10.44	10.26	11.64
	Ctsz	8.34	8.33	8.17	8.18	8.02	10.61	9.99	9.91	8.14	8.47	9.17
	Cyp20a1	7.96	8.03	8.13	7.93	7.95	8.25	8.25	8.43	8.01	8.13	8.15
	Cyp2j9	8.7	8.71	8.97	8.9	9.06	9.5	9.52	9.45	9.02	9.24	9.17
	Dbi	6.74	6.79	7.01	6.95	6.73	7.41	7.6	7.57	6.83	6.91	6.92
	Dbndd2	6.95	6.92	6.95	7.02	6.84	7.2	7.18	7.05	6.85	6.84	6.68
	Dbt	8.56	8.25	8.4	8.55	8.48	8.95	8.89	8.81	8.56	8.67	8.45
	Dcps	7.9	7.95	7.8	7.83	7.83	8.04	8.09	8.12	7.67	7.79	7.83
	Ddah1	11.11	11.19	11.08	11.11	11.01	11.93	11.82	11.57	11.19	11.31	11.57
	Ddx23	8.78	8.67	8.64	8.62	8.53	8.79	8.89	8.9	8.59	8.69	8.74
	Decr1	7.92	7.68	8.03	7.78	7.78	8.31	8.35	8.47	7.8	7.9	8.19
	Dennd4c	8.15	8.18	8.3	8.27	8.16	8.44	8.43	8.41	8.2	8.2	8.19
	Dennd5a	12.71	12.69	12.71	12.68	12.48	12.93	12.91	12.89	12.69	12.7	12.66
	Dip2a	8.74	8.82	8.8	8.86	8.69	9.06	8.95	9.02	8.85	8.91	8.87
	Dock1	8.55	8.62	8.71	8.7	8.59	9.2	9.04	9.15	8.72	8.82	8.75
	Dock5	6.94	6.84	6.87	6.86	6.87	7.13	7.21	7.21	6.94	6.84	6.8
	Dpy19l4	8.69	8.72	8.78	8.78	8.74	9.07	9.01	9.12	8.68	8.74	8.9
	Dst	12.16	12.12	12.29	12.22	12.07	12.48	12.37	12.51	12.31	12.35	12.21
	Dusp16	6.85	6.88	7.01	6.83	6.75	7.37	7.36	7.32	6.8	7.04	7.19
	Dync1li2	12.26	12.35	12.37	12.42	12.31	12.52	12.53	12.59	12.45	12.43	12.42
	Edem1	7.76	8.06	7.98	8.02	7.85	8.41	8.52	8.32	7.9	7.98	8.07
	Eepd1	7.26	7.29	7.32	7.18	7.24	7.45	7.48	7.4	7.19	7.29	7.28
	Efcab14	10.55	10.64	10.54	10.54	10.42	10.92	10.88	10.91	10.54	10.49	10.42
	Eif2ak2	6.33	6.26	6.4	6.28	6.54	6.77	6.74	6.66	6.47	6.42	6.48
	Eif2ak3	8.54	8.68	8.75	8.55	8.55	8.97	8.93	9.03	8.58	8.72	8.83
	Eif5	11.04	11.02	11.07	11.06	10.88	11.19	11.35	11.27	11.03	11.09	11.23
	Elovl7	8.18	8.42	8.59	8.54	7.84	9.24	9.2	9.14	8.38	8.13	8.17
	Emc3	10.16	10.21	10.22	10.11	10.25	10.41	10.48	10.52	10.2	10.21	10.22
	Emc7	11.64	11.67	11.71	11.8	11.71	11.88	11.89	11.96	11.75	11.63	11.7
	Emr1	5.81	5.64	5.81	5.6	5.68	6.76	6.19	6.42	5.81	5.81	6.08
	Entpd5	7.81	7.73	7.9	7.78	7.74	8	8.16	8.14	7.84	7.76	7.8
	Epb4.1l5	6.96	6.89	6.97	6.82	6.91	7.05	7.13	7.18	6.9	6.96	6.98
	Ephx2	7.96	7.91	7.99	7.85	7.75	8.31	8.16	8.06	7.89	8.02	8.04
	Erbb2ip	10.87	10.83	10.99	11.13	11	11.51	11.75	11.67	11.28	11.01	10.91
	Erbb3	6.72	6.83	6.8	6.59	6.64	7.21	7.19	7.17	6.61	6.72	6.61
	Ermp1	9.75	9.72	9.83	9.93	9.83	9.97	10.06	10.07	9.93	9.8	9.81
	Esco1	8.64	8.66	8.58	8.7	8.62	9.06	9.34	9.46	8.7	8.59	8.47
	Evi2a	7.76	7.7	7.65	7.59	7.61	8.31	8.33	8.37	7.82	7.68	7.74
	Ezr	8.51	8.66	8.54	8.79	8.62	9.12	9.23	8.93	8.51	8.6	8.68
	F3	8.81	8.83	8.99	9.08	9.02	9.79	9.73	9.49	9.07	9.19	9.41
	Faf2	9.3	9.27	9.28	9.35	9.3	9.42	9.41	9.37	9.27	9.33	9.21
	Fam107a	11.34	11.05	10.92	11.09	10.98	12.11	12.56	12.21	11.19	11.49	12.09
	Fbxo7	7.96	7.95	7.99	7.86	7.93	8.05	8.03	8.09	8	7.91	7.87
	Fcer1g	7.07	7.05	6.69	6.9	7.01	9.28	8.11	7.98	7.08	7.4	7.82
	Fcgr3	7.09	7.15	7.17	7.07	7.43	8.24	8.05	7.94	7.21	7.44	7.82
	Fgfr2	7.9	8.01	8.01	7.91	7.84	8.23	8.27	8.24	8.05	7.89	7.74
	Fli1	6.96	6.76	6.93	6.78	6.79	7.35	7.08	7.24	6.93	6.96	7.03
	Foxn3	8.18	8.14	8.12	8.21	8.19	8.61	8.48	8.31	8.26	8.31	8.32
	Fuca1	7.92	7.98	8.1	8.02	8.12	8.59	8.31	8.4	7.99	8.14	8.01
	Fxyd1	10.19	10	10.44	10.06	9.96	11.33	10.99	10.86	10.02	10.26	10.49
	Fyb	6.02	5.9	6.07	6.04	6.03	6.79	6.71	6.6	6.05	6.1	6.35
	Galnt1	9.49	9.51	9.58	9.69	9.6	9.94	9.96	10	9.6	9.68	9.77
	Gatm	11.42	11.55	11.49	11.34	11.25	12.22	12.38	12.34	11.68	11.71	11.86
	Gfap	11.4	10.72	11.61	10.92	11.18	16.83	16.5	15.45	12.31	12.68	14.67
	Gldc	7.19	7.24	7.16	7.35	7.22	7.4	7.59	7.48	7.27	7.15	7.3
	Gltp	8.83	8.85	8.59	8.89	8.73	9.43	9.26	9.17	8.7	8.73	8.83
	Gna12	9.84	9.9	9.8	9.79	9.9	10.3	10.11	10.13	9.83	9.96	10.01
	Gnb2l1	7.75	7.82	7.79	7.81	7.82	8.02	7.94	8.13	7.87	7.88	7.93
	Gng12	10.74	10.85	10.75	10.73	10.61	10.98	10.99	11.06	10.69	10.7	10.85
	Gpam	8.95	8.82	9.03	8.95	8.95	10.02	9.8	9.46	9.07	9.18	9.39
	Gpr137b	8.81	8.65	8.69	8.69	8.54	9.43	9.13	9	8.71	8.68	8.81
	Gpr37	9.24	9.19	9.25	9.24	9.31	9.43	9.45	9.45	9.28	9.13	9.23
	Gpr37l1	11.38	11.55	11.49	11.63	11.4	12.53	12.22	11.92	11.55	11.91	11.77
	Gprc5b	10.69	10.61	10.52	10.37	10.45	11.41	11.19	10.96	10.51	10.79	10.67
	Gsap	6.75	6.97	7.02	6.8	6.9	7.46	7.26	7.17	6.96	7.04	7.17
	Gsn	7.59	7.61	7.56	7.58	7.54	8.05	8.12	7.87	7.58	7.56	7.59
	Gusb	5.95	6.04	5.95	5.95	5.96	6.91	6.68	6.58	6.07	6.09	6.29
	H2-K1	6.57	6.45	6.48	6.43	6.4	7.09	6.92	6.81	6.49	6.51	6.75
	H2-L	7.21	7.13	7.22	7.07	7.06	7.9	7.73	7.56	7.07	7.31	7.44
	Hadh	7.79	7.74	8.12	7.6	7.63	8.16	8.16	8.23	7.81	7.96	7.77
	Hadhb	9.72	9.58	9.91	9.57	9.35	10.01	10.05	10.27	9.71	9.72	9.87
	Hapln2	7.45	7.49	7.41	7.31	7.13	7.74	7.85	7.78	7.53	7.22	7.41
	Havcr2	5.46	5.4	5.49	5.36	5.41	6.91	6.64	6.32	5.39	5.59	6.35
	Hbb-bs	7.03	7.1	6.52	6.12	6.06	7.25	7.28	8.41	6.71	6.13	6.34
	Hccs	7.63	7.59	7.59	7.58	7.53	7.71	7.64	7.69	7.59	7.64	7.61
	Hdhd2	9.79	9.79	9.95	9.75	9.65	10.01	10	10.2	9.85	9.82	9.86
	Heatr5a	6.75	6.8	6.87	6.62	6.75	7.17	7.06	7.04	6.71	6.77	6.96
	Hexa	9.31	9.49	9.46	9.44	9.55	11	10.27	10.42	9.43	9.68	9.99
	Hexb	11.16	11.2	11.7	11.33	11.32	14.12	13.55	13.72	11.82	11.7	12.91
	Hist1h1c	6.13	6.15	6.32	6.38	5.96	7.04	6.95	6.9	5.88	6.42	6.13
	Hist1h2bc	10.36	10.46	10.62	10.55	10.54	11.44	11.16	11.48	10.6	10.37	10.65
	Hist1h2bn	9.35	9.16	9.3	9.21	9.04	9.75	9.59	9.93	9.13	9.25	9.36
	Hist1h4i	7.13	7.11	7.27	7.33	7.35	7.73	7.67	7.89	7.01	7.29	7.08
	Hpgds	6.88	6.75	6.9	6.87	7.03	8.03	7.57	7.76	7.17	7.16	7.59
	Hrsp12	8.23	7.97	8.16	8.07	7.78	9.34	9.28	9.25	8.13	8.09	8.87
	Htra1	8.85	8.95	8.78	8.83	8.83	9.23	9.28	9.35	8.92	8.85	9
	Ide	10.44	10.55	10.52	10.52	10.33	10.69	10.73	10.68	10.45	10.5	10.52
	Ifnar2	8.3	8.21	8.42	8.33	8.31	8.94	8.74	8.69	8.36	8.55	8.66
	Ift80	7.84	7.82	7.78	7.82	7.71	7.97	7.94	8.03	7.79	7.85	7.86
	Inpp5d	5.87	5.81	6.11	5.86	6.1	6.99	6.58	6.57	6.1	6.25	6.49
	Inppl1	7.43	7.33	7.34	7.41	7.25	7.78	7.63	7.72	7.33	7.35	7.48
	Irgm1	6.5	6.5	6.62	6.36	6.46	6.79	7.04	6.71	6.63	6.55	6.71
	Itgb1	10.24	10.18	10.35	10.36	10.41	10.71	10.63	10.66	10.5	10.34	10.29
	Itgb2	5.97	5.94	6.01	5.88	6.03	7.59	7	6.76	6.11	6.12	6.76
	Itgb5	8.25	8.25	8.47	8.14	8.33	9.85	9.43	9.25	8.32	8.54	8.98
	Itih3	6.58	7.19	7.3	7.05	7.32	7.94	8.07	8.1	7.13	7.52	7.57
	Itpr2	7.53	7.46	7.57	7.49	7.6	7.98	7.8	7.83	7.6	7.71	7.65
	Jak2	10.29	10.34	10.25	10.32	10.16	10.41	10.61	10.55	10.46	10.3	10.39
	Kank1	6.64	6.63	6.71	6.69	6.66	6.87	7.01	6.9	6.71	6.83	6.82
	Kat2b	8.12	8.18	8.18	8.15	8	8.44	8.68	8.63	8.31	8.08	8.14
	Kcnj10	11.44	11.28	11.42	10.95	10.74	12.28	12	11.87	11.14	11.25	11.7
	Kctd9	7.72	7.65	7.75	7.63	7.68	7.83	7.87	7.82	7.66	7.57	7.67
	Kif13a	7.48	7.45	7.51	7.4	7.32	7.55	7.59	7.62	7.43	7.44	7.44
	Kif13b	8.5	8.53	8.47	8.38	8.27	8.76	8.61	8.64	8.46	8.4	8.32
	Klf3	7.16	7.2	7.25	7.08	7.08	7.37	7.33	7.35	6.99	7.18	7.22
	Lair1	6.82	6.83	6.84	6.68	6.82	7.87	7.63	7.45	6.96	6.71	7.42
	Lamp1	13.37	13.41	13.58	13.6	13.51	14.29	13.99	13.93	13.61	13.54	13.53
	Lamp2	12	11.93	11.97	12.04	11.9	12.64	12.72	12.57	12.01	12.12	12.16
	Lap3	8.86	8.72	8.87	8.65	8.66	9.42	9.4	9.52	8.8	8.63	8.75
	Laptm5	6.29	6.23	6.3	6.29	6.52	7.99	7.29	7.13	6.43	6.61	7.1
	Lcp1	6.22	6.13	6.18	6.2	6.35	7.16	7.04	7.05	6.35	6.44	6.79
	Lgals1	7.81	7.65	7.64	7.96	7.91	8.32	8.17	8.38	7.92	7.78	7.8
	Lgals8	7.63	7.55	7.72	7.61	7.37	8.01	8.11	8	7.53	7.58	7.83
	Lgi3	10.1	10.23	10.31	10	10.07	10.56	10.55	10.35	9.91	10.25	10.13
	Lgi4	6.56	6.51	6.66	6.59	6.57	7.08	6.96	6.97	6.5	6.75	6.76
	Lgmn	11.73	11.77	11.89	11.62	11.64	12.72	12.48	12.42	11.84	11.87	12.31
	Lilrb4	5.63	5.61	5.83	5.7	5.85	8.29	7.88	7.24	6	5.67	6.87
	Lmo2	6.92	6.97	6.99	7	6.95	7.2	7.17	7.09	6.93	7.04	7.05
	Lonrf3	7.29	7.43	7.37	7.66	7.53	7.73	7.74	8.06	7.59	7.39	7.51
	Lpcat2	7.29	7.26	7.58	7.48	7.45	8.49	8.18	8.09	7.53	7.58	7.85
	Lrig1	7.44	7.25	7.53	7.57	7.88	8.53	8.19	8.22	7.8	7.8	7.97
	Lsm10	7.07	6.91	6.99	7.04	7.16	7.34	7.2	7.31	7	6.96	6.96
	Lsm6	8.18	8.29	8.11	8.1	8.16	8.41	8.39	8.41	8.28	8.25	8.26
	Ly86	7.99	7.64	8.38	7.8	8.22	10.76	9.97	10.03	8.29	8.42	9.3
	Lyn	6.51	6.44	6.6	6.47	6.75	7.58	7.1	7.2	6.73	6.78	7.04
	Lyz1	5.72	5.58	5.64	5.64	5.67	7.57	7.27	7.05	5.63	5.92	6.56
	Lyz2	6.11	5.76	6.15	5.89	6.35	9.89	8.77	8.45	6.46	6.79	7.35
	Mafb	6.4	6.42	6.38	6.09	6.02	6.92	6.92	6.6	6.17	6.31	6.6
	Mag	9.69	9.41	9.56	9.44	9.25	10.19	10.2	10.02	9.61	9.47	9.5
	Man2b1	7.27	6.85	7.13	7.01	7.18	8.98	8.32	8.1	7.3	7.16	7.98
	Mapkapk2	8.28	8.27	8.39	8.23	8.21	8.53	8.39	8.64	8.2	8.31	8.26
	Med30	7.59	7.68	7.74	7.56	7.48	7.94	7.86	7.93	7.64	7.72	7.44
	Megf10	7.74	7.76	7.65	7.5	7.62	8.01	8.03	8.07	7.7	7.62	7.92
	Mfap3l	10.05	10.09	9.98	9.84	9.84	10.77	10.52	10.45	9.93	10.07	10.14
	Mfsd1	10	10.05	10.17	9.86	10.26	10.76	10.52	10.73	10.16	10.21	10.57
	Micu2	8.85	8.74	8.95	8.88	8.9	9.11	9.21	9.34	8.85	8.99	9.06
	Mitf	6.97	7.1	7.14	7.03	6.95	7.26	7.31	7.27	7.01	6.84	7.05
	Mlc1	11.11	11.08	11.07	11.13	11.23	12.12	11.9	11.84	11.1	11.21	11.45
	Mob1a	7.62	7.6	7.72	7.55	7.57	8.14	8.12	7.81	7.79	7.75	7.83
	Mog	9.36	9.19	9.2	9.34	9.22	9.76	9.82	10.06	9.43	9.23	9.16
	Mpeg1	6.56	6.3	6.53	6.2	6.73	8.88	8.65	8.27	6.85	6.89	7.69
	Mpp1	8.6	8.59	8.6	8.75	8.62	8.79	8.91	8.92	8.71	8.62	8.51
	Mr1	6.73	6.87	6.9	6.59	6.74	7.51	7.58	7.17	6.79	6.83	7.08
	Msn	7.87	7.78	7.96	7.62	7.86	8.97	8.82	8.56	7.88	8.08	8.49
	Msrb1	7.5	7.73	7.57	7.51	7.47	7.81	7.78	7.87	7.59	7.58	7.67
	Mtmr10	8.19	8.34	8.17	8.31	8.23	8.59	8.57	8.57	8.27	8.32	8.33
	Myh14	6.84	6.75	6.76	6.76	6.77	6.91	6.98	7.04	6.79	6.75	6.77
	Myo1e	7.46	7.53	7.35	7.15	7.29	8.09	7.98	7.77	7.22	7.47	7.6
	Myo6	10.47	10.45	10.63	10.54	10.52	11.09	11.15	11.19	10.8	10.55	10.68
	Myrf	7.93	7.98	7.91	7.75	7.83	8.33	8.34	8.29	8.04	7.97	8.16
	Nckap1l	6.89	7	7.18	6.98	7.18	8.31	7.77	7.79	7.26	7.27	7.62
	Ncoa4	9.85	9.9	9.74	9.74	9.82	10.04	10.03	9.94	9.91	9.83	9.89
	Ndrg2	15.02	14.93	15.04	15	14.95	15.45	15.44	15.5	14.95	15.26	15.17
	Nek6	7.32	7.43	7.49	7.44	7.57	7.81	7.73	7.63	7.52	7.55	7.54
	Nek7	10.09	10.13	10.08	10.27	9.9	10.45	10.55	10.42	10.21	10.2	10.29
	Nfatc3	7.05	7.02	7.03	6.95	6.95	7.17	7.23	7.21	7	7.08	7.1
	Npc1	9.24	9.23	9.14	9.05	9.16	9.74	9.62	9.43	9.23	9.2	9.4
	Npepps	10.42	10.46	10.52	10.48	10.49	10.59	10.61	10.63	10.47	10.53	10.47
	Npl	7.03	6.89	6.69	6.3	6.65	7.47	7.37	7.31	6.45	6.96	6.93
	Nrep	8.45	8.29	8.41	8.36	8.18	8.45	8.55	8.53	8.29	8.32	8.32
	Oat	9.2	9.37	9.43	9.56	9.24	9.79	9.83	10.04	9.47	9.55	9.61
	Olig2	8.89	9.05	8.89	8.82	8.85	9.1	9.4	9.42	9.18	8.9	9.12
	Orc3	9.84	9.79	9.78	9.96	9.79	9.97	10.1	10.09	9.9	9.9	9.93
	Osmr	6.3	6.21	6.42	6.1	6.35	8.26	8.21	7.69	6.38	6.42	7.24
	Oxsr1	9.4	9.42	9.52	9.33	9.38	9.49	9.62	9.55	9.42	9.35	9.38
	P2rx4	7.96	7.92	7.91	7.63	7.61	8.58	8.27	8.18	7.65	7.91	8.03
	P4hb	10.04	10.22	10.21	10.21	10.09	10.56	10.48	10.52	10.17	10.09	10.13
	Pacs2	9.58	9.66	9.69	9.51	9.65	10.07	9.98	9.91	9.66	9.86	9.62
	Pbxip1	7	6.83	6.89	6.69	6.83	7.54	7.47	7.36	6.84	7.03	7.09
	Pdcl	7.28	7.22	7.24	7.09	7.16	7.44	7.41	7.59	7.18	7.17	7.29
	Pde8a	8.4	8.34	8.4	8.16	8.13	8.84	8.75	8.82	8.42	8.28	8.29
	Pdgfd	6.15	5.8	6.26	5.92	6.17	6.77	7.09	6.65	6.29	6.36	6.15
	Pdpn	7.33	7.17	7.42	7.57	7.42	8.24	8.23	7.9	7.44	7.39	7.51
	Phkg1	6.66	6.67	6.71	6.58	6.57	6.97	6.94	6.87	6.66	6.67	6.7
	Phldb1	7.07	7	7.06	7.04	7.05	7.21	7.17	7.19	7.09	7.09	7.14
	Phlpp1	11.7	11.73	11.71	11.86	11.82	12.02	12.09	12.02	11.89	11.92	11.8
	Phyhd1	6.9	6.98	6.75	6.84	7.01	7.43	7.36	7.21	6.99	7.03	7.19
	Picalm	12.2	12.21	12.27	12.25	12.22	12.42	12.42	12.47	12.34	12.29	12.27
	Pigm	7.83	7.74	7.81	7.77	7.81	7.99	7.97	8.04	7.88	7.8	7.76
	Pik3r1	12.5	12.59	12.66	12.52	12.25	12.89	13.08	12.88	12.5	12.58	12.81
	Pip4k2a	11.7	11.71	11.68	11.69	11.53	11.95	12.2	12.03	11.72	11.78	11.8
	Pla2g16	7.98	8	7.98	7.81	7.76	8.21	8.38	8.48	7.85	7.85	7.89
	Pla2g7	11.4	11	11.38	10.82	10.79	12.11	11.92	11.92	11.04	11.35	11.42
	Plau	6.08	5.93	5.99	5.91	5.66	6.86	6.6	6.4	5.97	5.88	6.41
	Plcb3	6.64	6.6	6.7	6.57	6.7	7.08	6.96	6.91	6.61	6.83	6.78
	Plcd4	6.76	6.83	6.75	6.64	6.77	7.12	7.18	7.08	6.7	6.72	6.88
	Plcl1	8.09	8.16	8.2	8.2	8.07	8.45	8.64	8.83	8.34	8.2	8.47
	Pld4	6.94	6.89	7.05	6.78	6.93	8.27	7.71	7.76	6.96	7.11	7.55
	Plek	7.18	7.29	7.21	7.21	7.11	9.12	8.61	8.63	7.33	7.49	8.14
	Plekhb1	12.04	12.03	11.85	11.79	11.76	12.31	12.6	12.27	11.89	11.89	11.9
	Plekhh1	7.84	7.73	7.61	7.66	7.57	8.02	8.06	7.96	7.72	7.75	7.69
	Plin3	7.06	7	7	7.22	7.1	7.2	7.29	7.44	7.05	7.09	7.04
	Pllp	8.01	7.89	8.05	7.94	7.55	8.53	8.24	8.13	7.81	7.86	7.82
	Plod1	6.79	6.8	6.73	6.53	6.8	7.19	7.01	6.97	6.81	6.79	6.89
	Pls1	8.83	8.86	8.63	8.6	8.45	8.96	9.12	9.12	8.91	8.63	8.65
	Plxdc2	10.78	10.81	10.87	10.94	10.86	11.55	11.29	11.22	11.06	10.97	11.09
	Plxnb3	6.58	6.61	6.55	6.5	6.46	6.81	6.81	6.81	6.65	6.59	6.69
	Pon2	7.26	7.34	7.35	7.39	7.26	7.71	7.73	7.6	7.35	7.41	7.41
	Ppfibp2	6.42	6.32	6.44	6.19	6.17	6.68	6.76	6.61	6.37	6.33	6.35
	Ppp1r14b	7.53	7.63	7.67	7.57	7.41	7.99	7.88	8.03	7.37	7.61	7.44
	Prdx1	8.57	8.59	8.84	8.66	8.59	8.98	8.99	9.12	8.64	8.67	8.56
	Prdx6	8.55	8.44	8.58	8.61	8.33	9.74	9.51	9.23	8.5	8.75	8.76
	Prex2	10.71	10.92	11.04	11.09	11.05	11.73	11.64	11.45	11.21	11.29	11.09
	Prkd3	7.34	7.45	7.51	7.47	7.35	7.83	7.82	7.86	7.58	7.52	7.59
	Pros1	6.74	6.66	6.76	6.57	6.8	7.64	7.49	7.56	6.76	7.01	7.1
	Prr5l	6.75	6.77	6.74	6.67	6.67	6.94	7.1	7.05	6.78	6.64	6.72
	Psenen	13.82	13.79	13.91	13.68	13.58	14.18	14.03	14.09	13.61	13.9	13.91
	Pter	6.39	6.47	6.48	6.47	6.56	6.62	6.69	6.78	6.59	6.52	6.49
	Ptplb	11.17	11.31	11.17	11.37	11.32	11.8	11.82	11.66	11.39	11.4	11.27
	Ptprc	5.46	5.47	5.68	5.55	5.74	7.09	6.71	6.57	5.81	5.76	6.34
	Qdpr	9.79	9.75	9.79	9.71	9.53	10.2	10.14	10.18	9.87	9.84	9.8
	Qk	13.67	13.72	13.65	13.82	13.69	14.01	14.02	14.09	13.85	13.7	13.65
	Rab18	10.74	10.71	10.78	10.82	10.66	10.96	11.06	11.03	10.75	10.76	10.8
	Rab31	10.37	10.46	10.46	10.78	10.33	11.06	11.04	11.04	10.61	10.7	10.66
	Rab5c	8.68	8.69	8.75	8.72	8.67	8.82	8.82	8.82	8.63	8.68	8.7
	Rasgrp3	8.23	8.34	8.48	8.22	8.16	9.36	9.01	8.91	8.35	8.39	8.42
	Rbl2	9.18	9.21	9.25	9.29	9.19	9.41	9.52	9.37	9.31	9.27	9.33
	Rbm8a	10.7	10.64	10.61	10.48	10.58	10.72	10.77	10.94	10.48	10.53	10.63
	Rcan1	9.22	9.36	9.44	9.47	9.36	10.02	9.68	9.87	9.4	9.41	9.44
	Rcbtb1	9.02	9.06	8.97	9.09	9.05	9.14	9.25	9.25	9.15	9.1	9.09
	Reep3	8.06	8.25	8.24	8.15	8.1	8.41	8.57	8.49	8.1	8.14	8.24
	Rgs10	6.21	6.16	6.48	6.27	6.26	6.89	6.71	6.72	6.31	6.28	6.34
	Rhobtb3	8.77	8.68	8.76	8.79	8.7	8.98	9.05	9.03	8.85	8.8	8.73
	Rin2	6.94	6.9	6.88	6.96	6.93	7.45	7.25	7.18	6.99	6.95	7.1
	Rnf13	9.48	9.32	9.25	9.28	9.1	9.55	9.76	9.56	9.25	9.32	9.35
	Rnf141	11.34	11.3	11.42	11.39	11.41	11.7	11.59	11.56	11.55	11.4	11.38
	Rpf1	8.8	8.79	8.85	8.78	8.68	8.97	8.97	9.1	8.86	8.71	8.73
	Rrbp1	8.61	8.46	8.48	8.42	8.48	8.97	8.78	8.75	8.63	8.58	8.67
	S100a1	9.53	9.23	9.45	9.25	9.19	10.36	9.94	9.93	9.1	9.55	9.46
	S100a16	7.77	7.81	7.75	7.67	7.52	8.1	8.04	8.14	7.75	7.59	7.78
	S100b	10.66	10.41	10.66	10.49	10.22	11.21	11.12	11.33	10.54	10.49	10.61
	Sash1	8.98	9	9.11	9.02	8.98	9.44	9.34	9.44	9.08	9.09	9.07
	Sat1	8.3	8.41	8.56	8.37	8.22	9.25	9.18	9.08	8.49	8.27	8.61
	Scarb2	11.25	11.32	11.45	11.47	11.45	11.9	11.67	11.87	11.42	11.6	11.4
	Scrg1	9.5	9.77	9.72	10.08	10.02	11.4	11.1	11.25	10.04	10.39	10.26
	Sdc4	7.54	7.9	7.75	8.02	7.86	8.56	8.76	8.57	8.05	8.25	8.11
	Sec23b	9.09	9.03	9.04	8.97	8.98	9.21	9.16	9.18	8.96	9.06	9.09
	Sepp1	8.02	7.95	7.93	7.96	7.97	8.73	8.64	8.75	8.14	8.17	8.15
	Sepsecs	7.04	7.1	7.04	6.99	7.08	7.19	7.19	7.21	7.08	7.09	7.16
	Serpina3n	12.87	12.89	12.89	12.6	13.38	14.8	14.71	13.85	13.26	13.17	13.48
	Serpinb6a	6.87	6.88	6.93	6.91	6.91	7.04	7.03	7.11	6.91	7.02	6.99
	Serpine2	11.53	11.47	11.58	11.39	11.49	11.98	11.73	11.79	11.52	11.55	11.59
	Setd7	10.92	10.66	10.83	10.77	10.65	11.14	10.97	11.13	10.68	10.79	10.77
	Sfxn5	9.82	9.78	9.8	9.66	9.48	10.42	10.12	10.07	9.64	9.83	9.93
	Slc12a4	6.74	6.71	6.81	6.77	6.82	7.07	7.02	6.94	6.75	6.86	6.79
	Slc14a1	7.66	7.7	7.95	7.94	8.38	10.38	10.03	9.73	8.58	8.36	9.05
	Slc1a2	16.94	16.96	17.06	17.15	16.97	17.36	17.36	17.27	17.16	17.15	17.16
	Slc39a1	8.8	8.66	8.85	8.51	8.77	9.18	9.18	9	8.71	8.82	8.71
	Slc39a12	9.99	9.81	10.1	9.99	9.85	10.43	10.47	10.47	9.93	10.14	9.98
	Slc39a7	8.06	8.1	8.15	8.13	8.19	8.33	8.24	8.29	7.99	8.06	8.01
	Slc44a1	10.32	10.42	10.41	10.41	10.2	10.72	10.82	10.8	10.41	10.41	10.42
	Smpdl3a	7.75	7.68	7.75	7.66	7.53	7.95	8.19	7.99	7.61	7.59	7.77
	Snx5	9.69	9.68	9.7	9.76	9.57	10.1	9.98	10.12	9.85	9.75	9.77
	Soat1	9.43	9.61	9.7	9.84	9.8	10.31	10.19	10.02	9.81	9.79	9.79
	Sox9	8.56	8.5	8.68	8.39	8.4	9.23	9.1	9.01	8.37	8.68	8.77
	Sparcl1	18.08	18.04	18.2	18.09	17.93	18.41	18.37	18.39	18.16	18.2	18.19
	Spg20	7.36	7.23	7.15	7.19	7	7.56	7.61	7.47	7.33	7.23	7.22
	Spg7	6.84	6.83	6.88	6.89	6.87	6.97	6.99	6.97	6.89	6.82	6.82
	Spp1	5.9	5.69	5.72	5.67	6.39	7.73	7.26	6.93	6.36	6.24	6.73
	St8sia6	6.11	6.05	6.11	6.36	6.16	7.18	6.82	6.67	6.08	6.3	6.34
	Stat1	7.79	7.77	7.75	7.69	7.69	8.24	7.98	8.09	7.76	7.83	8.03
	Stat3	8.32	8.36	8.47	8.31	8.44	9.1	8.94	8.94	8.41	8.5	8.79
	Stmn4	10.41	10.24	10.47	10.47	10.3	10.65	10.71	10.85	10.52	10.57	10.43
	Stxbp3a	8.67	8.61	8.7	8.69	8.58	8.97	9.07	9.14	8.69	8.62	8.78
	Suclg2	7.07	6.99	7.18	6.97	6.86	7.71	7.55	7.37	6.94	7.15	7.14
	Tagln3	11.43	11.34	11.46	11.14	11.17	11.72	11.69	11.6	11.05	11.41	11.29
	Tbc1d23	9.01	9.05	8.96	8.94	8.86	9.14	9.26	9.1	8.98	9.03	9.02
	Tbc1d2b	7.24	7.34	7.27	7.38	7.42	7.63	7.5	7.52	7.31	7.4	7.41
	Tgfbr1	8.7	8.58	8.77	8.64	8.76	9.61	9.52	9.44	8.89	8.71	9.06
	Tgfbr2	7.13	6.96	7.18	6.92	7.15	8.09	7.95	7.69	7.07	7.34	7.67
	Thoc1	9.91	9.86	9.89	10.01	9.88	10.11	10.16	10.24	9.99	9.91	10.01
	Tjp2	7.71	7.7	7.7	7.75	7.7	8.16	8.02	7.98	7.8	7.8	7.65
	Tln1	7.01	6.97	7.08	7.04	7.15	7.48	7.32	7.31	7.11	7.15	7.17
	Tlr7	6.37	6.49	6.34	6.47	6.78	7.73	7.31	7.15	6.8	6.37	7
	Tm7sf3	8.32	8.29	8.32	8.41	8.3	8.58	8.54	8.51	8.27	8.33	8.39
	Tm9sf3	13.31	13.29	13.33	13.33	13.23	13.43	13.48	13.41	13.29	13.33	13.31
	Tmbim1	7.77	7.76	7.76	7.63	7.68	8.16	8.12	8.04	7.69	7.8	7.95
	Tmco3	8	8.05	8.01	7.96	8	8.2	8.17	8.15	7.95	8.02	8.09
	Tmed10	11.05	11.09	10.99	11.11	11.01	11.51	11.43	11.32	10.98	11.11	11.14
	Tmem168	6.82	6.9	6.89	6.84	6.83	6.89	6.95	6.93	6.85	6.8	6.81
	Tmem176a	6.92	6.79	6.8	6.71	6.88	8.48	8.39	7.85	6.98	6.88	7.66
	Tmem176b	9.13	8.92	9.07	8.7	9.03	10.75	10.34	10.07	9.03	9.32	10.06
	Tmem229a	11.24	11.19	11.37	11.36	11.23	11.58	11.57	11.73	11.34	11.38	11.31
	Tmem88b	9.37	9.26	9.11	9.12	8.95	9.65	9.73	9.8	9.27	9.03	9.09
	Tnfaip8l2	6.83	6.94	6.77	6.32	6.73	7.47	7.28	7.24	6.71	6.63	7.02
	Tns3	7.26	7.28	7.5	7.42	7.38	8.19	7.84	7.87	7.56	7.44	7.47
	Tpm4	9.11	8.91	8.87	9.02	8.99	9.29	9.38	9.3	8.96	9.05	9.12
	Tprn	7.05	7.03	7	6.98	6.9	7.15	7.34	7.34	7.06	6.97	7.2
	Trem2	5.52	5.7	5.59	5.54	5.68	7.11	6.81	6.5	5.78	5.94	6.38
	Trf	13.13	12.62	12.92	12.6	12.34	13.63	13.91	13.89	12.84	12.78	12.93
	Trim41	7.74	7.75	7.72	7.77	7.72	7.86	7.81	7.79	7.67	7.73	7.67
	Tspan15	7.32	7.33	7.25	7.28	7.29	7.53	7.7	7.52	7.37	7.27	7.41
	Txndc17	7.94	7.88	7.95	7.83	7.86	8.05	8.05	8.09	7.8	7.87	7.82
	Txndc9	8.14	8.12	8.18	8.13	8.08	8.3	8.22	8.29	8.08	8.14	8.11
	Tyrobp	6.31	6.35	6.28	6.15	6.34	9.17	7.88	7.8	6.43	6.9	7.46
	Tyw1	7.12	7.09	7.12	7.1	7.1	7.19	7.21	7.15	7.11	7.06	7.08
	Ubqln1	11.87	11.92	11.88	11.85	11.82	12.04	12.09	11.96	11.82	11.91	11.77
	Ugdh	7.75	7.64	7.69	7.66	7.62	7.8	7.91	7.91	7.66	7.67	7.72
	Unc93b1	5.94	5.9	5.93	5.98	6.12	7.2	6.78	6.62	6.04	6.22	6.55
	Usp53	8.64	8.74	8.67	8.86	8.77	9.08	9.1	9.15	8.81	8.91	9
	Utp14b	11.88	11.82	11.79	11.93	11.72	12.2	12.35	12.35	11.92	11.92	12.03
	Vcam1	7.76	7.47	7.71	7.87	7.83	7.99	8.16	8.1	7.85	7.7	7.66
	Vim	7.97	7.84	7.97	7.64	8.26	9.75	9.86	8.89	8.1	8.11	8.78
	Vwa5a	7.45	7.27	7.46	7.26	7.18	7.95	8.13	7.86	7.38	7.33	7.65
	Wipi1	7.35	7.3	7.3	7.29	7.25	7.47	7.44	7.46	7.24	7.35	7.33
	Wls	8.44	8.31	8.4	8.43	8.38	8.87	8.73	8.8	8.33	8.53	8.6
	Wnk1	12.05	12.02	12.09	11.97	11.89	12.37	12.3	12.2	12.16	11.99	12.04
	Wwp1	11	11.02	11	10.9	10.91	11.19	11.17	11.12	10.93	11	11.1
	Zcchc24	9.01	9.18	8.94	9.19	9.18	9.59	9.56	9.41	8.99	9.28	9.18
	Zcchc4	6.91	6.94	6.9	6.94	6.94	7.01	6.98	6.97	6.89	6.92	6.93
	Zfp317	7.45	7.54	7.48	7.38	7.3	7.58	7.72	7.61	7.36	7.49	7.48

## Sheet: Pattern 2
	Pattern 2 : Resistant to Tau Suppression
	Symbol Real	Non Veh 1	Non Veh 2	Non Veh 3	Non Dox 1	Non Dox 2	Tg Veh 1	Tg Veh 2	Tg Veh 3	Tg Dox 1	Tg Dox 2	Tg Dox 3
	Abcb1b	6.55	6.48	6.62	6.35	6.52	6.88	6.74	6.71	6.53	6.62	6.75
	Acadm	7.99	8.05	8.16	8.15	8.06	8.24	8.4	8.4	8.11	8.27	8.29
	Adam10	11.8	11.95	11.97	12.01	11.92	12.1	12.16	12.28	12.17	12.05	12.11
	Ahcyl1	14.35	14.33	14.3	14.28	14.18	14.41	14.53	14.49	14.36	14.44	14.56
	Aldh6a1	11.24	11.15	11.15	11.15	10.95	11.49	11.72	11.45	11.2	11.39	11.44
	Aldoc	14.32	14.42	14.49	14.33	14.34	14.91	14.94	14.96	14.34	14.79	14.94
	Amt	7.96	7.89	8.09	7.92	8.04	8.16	8.16	8.18	8.14	8.13	8.05
	Atg101	7.64	7.83	7.8	7.81	7.73	7.99	7.9	8.04	7.91	7.88	7.89
	Atg4a	7.32	7.32	7.47	7.38	7.38	7.58	7.59	7.62	7.59	7.48	7.51
	Atp13a4	7.36	7.48	7.63	7.44	7.68	7.96	8.01	7.93	7.73	7.77	7.99
	Bach1	6.93	7.13	7.1	7.1	7.14	7.36	7.24	7.26	7.17	7.23	7.2
	Bnip2	9.18	9.39	9.27	9.07	9.17	9.43	9.49	9.45	9.33	9.55	9.64
	Bpgm	6.98	7.02	7.11	7.01	6.91	7.17	7.32	7.29	7.11	7.09	7.19
	Cc2d1b	6.96	6.86	6.94	6.97	6.97	7.07	7.12	7.09	6.99	7.04	7.12
	Cdk12	8.19	8.19	8.18	8.32	8.18	8.32	8.32	8.36	8.3	8.32	8.34
	Cmtm6	8.36	8.28	8.56	8.39	8.31	8.68	8.69	8.62	8.66	8.54	8.63
	Cpe	17.81	17.79	17.94	17.95	18	18.21	18.31	18.26	18.11	18.11	18.16
	Cyp2j6	8.71	8.4	8.65	8.61	8.65	9.11	9.06	8.96	8.82	8.89	8.81
	Daam2	8.92	8.88	8.8	8.73	8.7	9.2	9.27	9.17	8.89	8.99	9.22
	Ddb2	8.32	8.25	8.36	8.39	8.34	8.67	8.49	8.49	8.43	8.6	8.52
	Ddhd1	10.53	10.47	10.59	10.64	10.46	10.78	10.77	10.74	10.67	10.64	10.66
	Ddx59	6.76	6.97	6.87	6.91	6.89	7.13	7.07	7.13	7.17	6.98	7.08
	Dscr3	7.51	7.67	7.65	7.54	7.51	7.88	7.89	7.82	7.69	7.69	7.74
	Efr3a	11.86	12.06	11.96	11.91	11.89	12.22	12.35	12.26	12.1	12.07	12.38
	Eif3c	12.39	12.35	12.43	12.45	12.44	12.52	12.62	12.58	12.53	12.58	12.42
	Epb4.1l2	9.65	9.59	9.74	9.75	9.74	10.2	9.85	9.98	9.89	9.93	9.84
	Erap1	6.8	6.59	6.85	6.7	6.6	7.17	7.08	7.09	6.72	6.94	7.04
	Fkbp15	7.92	7.95	8.01	7.92	8.08	8.2	8.11	8.09	8.11	8.17	8.16
	Gdf11	6.99	7.09	6.93	7.21	7.07	7.36	7.3	7.5	7.44	7.23	7.14
	Glud1	12.63	12.62	12.79	12.76	12.54	13.1	13.16	13.21	12.82	12.91	13.02
	Gna13	9.67	9.84	9.77	9.87	9.84	10.21	10.19	9.99	10.03	9.84	10.02
	Golph3l	8.93	8.83	8.89	8.97	8.86	9.03	9.14	9.1	9.03	9.19	9.06
	Gpm6b	13.43	13.45	13.59	13.52	13.55	13.68	13.75	13.7	13.61	13.64	13.6
	Hbp1	8.49	8.63	8.52	8.63	8.54	8.85	9.09	8.81	8.73	8.69	8.78
	Ifngr1	7.81	7.84	7.95	7.75	7.84	8.31	8.15	8.24	7.88	8.16	8.16
	Ilkap	7.79	7.91	7.91	7.89	7.91	7.98	7.93	8.02	8	8.09	8.01
	Ipo8	8.94	8.95	8.99	9	8.92	9.02	9.03	9.1	9.03	9.03	9.05
	Itpk1	6.67	6.67	6.66	6.7	6.76	6.74	6.8	6.86	6.75	6.81	6.79
	Klc1	13.02	13.05	13.08	13.09	13.09	13.12	13.14	13.15	13.16	13.27	13.15
	Klhl4	7.93	7.98	8.11	7.92	7.96	8.13	8.26	8.22	8.19	8.09	8.12
	Lin52	8.71	8.78	8.6	8.74	8.57	8.91	8.95	8.88	8.9	8.95	8.96
	Map4k4	9.38	9.47	9.49	9.58	9.56	9.71	9.74	9.71	9.7	9.67	9.54
	Mertk	8.79	8.95	8.85	8.95	9.13	9.34	9.31	9.27	9.02	9.09	9.4
	Mettl2	6.97	6.96	7.05	7.03	7.05	7.05	7.12	7.1	7.11	7.09	7.19
	Mphosph9	8.09	8.06	8.26	8.02	8.06	8.25	8.22	8.16	8.26	8.31	8.25
	Mt2	16.25	16.2	16.4	16.26	16.42	17.41	17.57	17.07	16.64	16.8	17
	Myo10	7.82	7.75	7.88	7.75	7.8	8.16	8.03	8.03	7.88	8.03	8.05
	Nadk2	9.4	9.48	9.67	9.58	9.69	9.77	10.01	10.07	9.79	9.71	9.84
	Nbr1	10.05	10.07	10.08	10.09	9.94	10.2	10.2	10.21	10.09	10.15	10.18
	Nek9	8.86	8.77	8.92	8.85	8.81	9.11	9.13	9.09	8.83	9.05	9.02
	Nfs1	8.57	8.65	8.67	8.66	8.57	8.74	8.88	8.8	8.68	8.72	8.8
	Nif3l1	6.83	6.93	6.89	6.88	6.81	6.97	7.03	7.09	6.98	6.98	6.97
	Optn	6.71	6.64	6.66	6.59	6.54	6.77	6.85	6.76	6.67	6.78	6.76
	Osbpl9	9.81	9.84	9.9	9.86	9.74	9.99	10.04	10.05	9.95	9.93	9.99
	Otud6b	12.22	12.25	12.22	12.21	12.28	12.31	12.34	12.41	12.43	12.3	12.32
	Pbx1	10.95	10.98	11.09	11.11	11.04	11.24	11.26	11.19	11.09	11.17	11.19
	Pcna	8.81	8.92	8.84	8.88	8.83	9.11	8.99	9.21	8.91	8.97	9.04
	Pde4b	9.25	9.27	9.35	9.2	9.13	9.48	9.51	9.4	9.35	9.38	9.41
	Pggt1b	8.3	8.32	8.3	8.37	8.34	8.46	8.44	8.49	8.43	8.58	8.39
	Pgm1	7.39	7.58	7.6	7.58	7.64	8.04	7.81	7.9	7.71	7.83	7.68
	Phc3	9.67	9.77	9.62	9.73	9.72	9.83	9.81	9.8	9.77	9.85	9.85
	Pikfyve	9.71	9.85	9.78	9.91	9.78	9.96	9.96	9.98	9.9	9.92	9.87
	Pmm2	7.43	7.39	7.39	7.26	7.39	7.58	7.47	7.61	7.45	7.46	7.5
	Pnpla7	6.58	6.53	6.59	6.41	6.61	7.05	6.91	6.81	6.56	6.81	6.84
	Pphln1	9.42	9.37	9.32	9.4	9.36	9.47	9.48	9.49	9.47	9.48	9.45
	Prmt3	8.99	9	9.01	9.15	9.04	9.15	9.14	9.22	9.24	9.21	9.21
	Prodh	6.97	7.04	7.08	6.94	7.09	7.37	7.4	7.34	7.04	7.22	7.4
	Rcbtb2	6.29	6.32	6.48	6.4	6.35	6.77	6.67	6.67	6.48	6.49	6.65
	Rell1	6.57	6.54	6.47	6.48	6.26	6.85	6.71	6.76	6.53	6.64	6.72
	Riok3	9.92	9.77	9.87	9.92	10.07	10.03	10.04	10.22	10.14	10.22	10.43
	Rlbp1	7.18	7.17	7.29	7.09	7.12	7.49	7.38	7.48	7.29	7.42	7.22
	Rnaset2a	9.71	9.4	10.05	9.86	9.87	10.34	10.53	10.49	10.15	10.23	10.23
	Rspo3	8.24	8.44	8.41	8.5	8.78	9.06	8.97	8.78	8.68	8.81	9.1
	Scd2	16.71	16.65	16.58	16.59	16.67	16.83	16.82	16.85	16.84	16.82	16.73
	Scyl2	9.72	9.69	9.79	9.73	9.71	9.84	9.94	9.81	9.77	9.84	9.85
	Serpinf1	6.26	6.16	6.22	6.12	6.21	6.82	6.66	6.47	6.31	6.44	6.55
	Siglech	7.96	8.04	7.95	7.89	8.04	8.61	8.38	8.62	8.12	8.22	8.51
	Skap2	7.74	7.5	7.83	7.68	7.61	8.37	8.43	8.44	8.11	7.86	8.18
	Slc1a3	10.2	10.23	10.35	10.38	10.46	10.79	10.76	10.56	10.63	10.56	10.64
	Slc20a2	9.65	9.81	9.95	9.98	9.8	10.22	10.13	10.13	10.02	9.98	10.03
	Slc22a4	7.03	6.99	7.24	7	7.02	7.34	7.35	7.2	7.18	7.24	7.25
	Slc4a4	11.69	11.57	11.8	11.81	11.68	12.02	11.98	11.96	11.8	11.85	11.93
	Srebf1	6.49	6.43	6.44	6.51	6.52	6.82	6.7	6.68	6.56	6.65	6.65
	Ssh2	9.39	9.5	9.41	9.42	9.56	9.67	9.55	9.68	9.57	9.56	9.62
	St6gal1	6.62	6.69	6.87	6.75	6.94	7.12	7.07	7.13	6.96	7.14	6.98
	Stx2	7.06	7.1	7.07	7.05	7.08	7.22	7.16	7.18	7.23	7.12	7.12
	Tbc1d19	13.09	13.04	13.11	13.05	13.08	13.11	13.19	13.12	13.14	13.19	13.25
	Tbc1d31	7.16	7.22	7.2	7.15	7.11	7.32	7.24	7.31	7.18	7.3	7.33
	Tbp	8.13	8.19	8.18	8.12	8.12	8.22	8.17	8.23	8.26	8.2	8.26
	Timp4	8.37	8.56	8.41	8.44	8.43	8.77	8.76	8.65	8.57	8.64	8.75
	Tmem123	7.5	7.44	7.52	7.61	7.44	7.64	7.72	7.71	7.66	7.66	7.65
	Tmem55a	9.38	9.41	9.38	9.59	9.34	9.58	9.69	9.6	9.58	9.56	9.54
	Traf6	7.75	7.76	7.77	7.75	7.85	7.97	7.93	8	7.96	7.87	7.88
	Trpm7	9.68	9.67	9.76	9.81	9.72	9.8	9.87	9.88	9.84	9.79	9.81
	Tubgcp5	8.6	8.39	8.5	8.52	8.38	8.78	8.74	8.88	8.53	8.62	8.74
	Tvp23b	7.85	7.84	7.7	7.73	7.8	7.93	7.9	7.96	7.93	7.88	7.83
	Twf1	10.3	10.2	10.31	10.44	10.28	10.58	10.63	10.53	10.5	10.46	10.45
	Ubr2	10.29	10.39	10.31	10.33	10.39	10.44	10.4	10.39	10.44	10.47	10.43
	Uevld	7.59	7.57	7.59	7.58	7.6	7.63	7.68	7.67	7.64	7.71	7.75
	Usp54	9.65	9.69	9.73	9.7	9.69	9.8	9.94	9.99	9.87	9.88	9.77
	Utp6	8.77	8.71	8.77	8.77	8.73	8.92	8.85	8.99	8.81	8.87	8.85
	Vash1	6.74	6.72	6.88	6.77	6.72	7.06	6.92	6.92	6.87	6.86	6.88
	Wasf2	7.28	7.32	7.2	7.22	7.35	7.57	7.51	7.46	7.4	7.37	7.58
	Wsb1	10.94	10.82	11.06	11.21	10.98	11.21	11.33	11.3	11.28	11.29	11.33
	Zbtb38	8.53	8.62	8.54	8.56	8.55	8.6	8.67	8.63	8.62	8.64	8.65
	Zpr1	8.17	8.11	8.19	8.19	8.1	8.24	8.28	8.27	8.19	8.26	8.26

## Sheet: Pattern 3
	Pattern 3 : Altered by Doxycycline Treatment (UP)													Pattern 3 : Altered by Doxycycline Treatment (DOWN)
	Symbol Real	Non Veh 1	Non Veh 2	Non Veh 3	Non Dox 1	Non Dox 2	Tg Veh 1	Tg Veh 2	Tg Veh 3	Tg Dox 1	Tg Dox 2	Tg Dox 3		Symbol Real	Non Veh 1	Non Veh 2	Non Veh 3	Non Dox 1	Non Dox 2	Tg Veh 1	Tg Veh 2	Tg Veh 3	Tg Dox 1	Tg Dox 2	Tg Dox 3
	Abcb6	6.67	6.62	6.78	6.79	6.9	6.64	6.54	6.66	6.76	6.84	6.76		Acsl5	10.99	10.93	11.01	10.75	10.5	11.11	10.98	11.04	10.64	10.83	10.86
	Acvr2a	10.38	10.73	10.45	11.32	11.1	10.44	10.5	10.5	11.07	11.1	10.71		Actr10	10.94	11.08	11.06	10.76	10.67	10.92	11.19	11.02	10.7	10.79	11.01
	Adarb2	8.16	8.17	8.18	8.49	8.42	8.35	8.15	8.39	8.45	8.49	8.35		Ankrd29	8.93	8.98	8.95	8.65	8.42	8.84	9.02	8.74	8.64	8.59	8.55
	Adcyap1r1	10.07	10.2	10.02	10.14	10.4	10	9.95	9.85	10.14	10.38	10.24		Anxa6	9.98	9.87	9.99	9.85	9.87	9.99	9.99	10.08	9.8	9.83	9.8
	Adrbk2	9.68	9.91	9.82	10.12	10.03	9.75	9.82	9.9	10	10.16	9.97		Atad2	6.97	7.07	7.13	6.85	6.88	7.06	7.07	7.07	6.94	6.94	6.97
	Aff2	9.14	9.25	9.08	9.43	9.31	9.26	9.25	9.16	9.31	9.31	9.31		Atp5h	9.06	9.1	9.09	8.81	8.85	9.11	9.25	9.17	8.76	8.82	8.82
	Ahi1	12.11	12.23	12.5	12.88	12.89	12.09	12.17	12.25	12.8	12.84	12.25		Bend6	10.78	10.66	10.62	10.41	10.34	10.54	10.65	10.52	10.33	10.45	10.36
	Ak5	12.2	12.38	12.56	12.76	13.07	12.08	11.9	12.04	12.92	13.04	12.43		Bet1l	7.44	7.32	7.42	7.22	7.28	7.42	7.49	7.34	7.23	7.33	7.26
	Akap11	13.3	13.31	13.36	13.76	13.62	13.28	13.47	13.54	13.67	13.68	13.42		Bnip3	9.85	9.81	9.85	9.83	9.69	9.9	9.92	9.85	9.73	9.69	9.64
	Ankfn1	6.26	6.37	6.7	7.03	7.08	6.26	6.28	6.34	6.98	7.07	6.61		Cabp1	8.81	8.88	8.83	8.64	8.55	8.71	8.66	8.79	8.57	8.55	8.62
	Apaf1	6.44	6.49	6.46	6.83	6.68	6.48	6.48	6.56	6.72	6.63	6.52		Car2	13.94	13.84	13.86	13.57	13.34	13.84	13.99	14.06	13.88	13.51	13.44
	Arhgap21	11.38	11.62	11.61	11.79	11.81	11.55	11.56	11.56	11.74	11.81	11.62		Cdh6	9.91	9.87	9.6	9.42	8.96	9.56	9.67	9.69	9.11	9.44	9.56
	Arhgap6	6	6.28	6.54	6.93	7.13	6.19	6.03	6.32	6.98	7.12	6.56		Cep97	7.31	7.31	7.28	7.14	7.15	7.32	7.4	7.34	7.29	7.12	7.25
	Arhgef28	8.48	8.63	8.91	9.18	9.65	8.55	8.66	8.88	9.52	9.36	8.79		Cgrrf1	6.98	6.98	7	6.62	6.7	6.88	6.8	6.93	6.73	6.92	6.71
	Armc9	7.24	7.3	7.3	7.4	7.36	7.16	7.24	7.24	7.37	7.35	7.3		Chchd10	8.46	8.43	8.16	8.04	8.06	8.36	8.25	8.24	7.93	8.12	8.15
	Astn1	12.65	12.8	12.83	12.95	12.99	12.75	12.68	12.68	12.89	13.08	12.83		Chd2	9.79	9.82	9.74	9.72	9.66	9.79	9.76	9.81	9.71	9.72	9.73
	Bai3	12.42	12.56	12.54	12.9	12.61	12.49	12.52	12.54	12.68	12.73	12.61		Clybl	9.95	9.95	10.11	9.95	9.9	10.12	10.03	10.03	9.73	9.91	9.78
	Bex2	12.08	12.07	12.13	12.4	12.23	11.97	12.09	12.2	12.28	12.48	12.24		Cox14	7.74	7.87	7.94	7.47	7.66	7.72	7.83	7.86	7.6	7.61	7.73
	Bmpr2	13.85	14.04	13.91	14.17	14.19	14.1	14.04	14.02	14.2	14.2	14.07		Dcaf12	9.11	9.23	9.15	8.99	9.02	9.18	9.18	9.16	9.05	9.09	9.12
	Bzw2	8.98	9.06	8.98	9.26	9.13	8.83	8.98	8.97	9.13	9.24	9.04		Dhx16	6.99	6.92	6.96	6.86	6.92	6.99	6.95	6.97	6.9	6.88	6.88
	Cacna1c	9.81	10.02	9.88	10.18	10.3	9.8	9.61	9.65	10.06	10.15	9.98		Dnm3	10.92	10.9	10.9	10.6	10.66	10.82	10.97	10.83	10.57	10.84	10.8
	Cacna1d	9.84	9.89	9.95	10.1	10.12	9.97	9.71	9.85	10.12	10.15	10.1		Dusp19	8.53	8.63	8.51	8.36	8.46	8.75	8.61	8.72	8.38	8.41	8.55
	Cacna1e	13.12	13.35	13.21	13.63	13.66	13.08	12.99	13.15	13.62	13.62	13.46		Efhd1	7.69	7.67	7.45	7.24	7.25	7.6	7.61	7.41	7.4	7.39	7.25
	Cacnb2	8.84	8.91	8.91	9.09	9.19	8.69	8.76	8.85	9.13	9.04	8.84		Ell2	9.89	10.01	9.74	9.72	9.5	10.07	10	9.88	9.64	9.74	9.75
	Cadm1	10.29	10.63	10.41	10.87	10.71	10.48	10.34	10.51	10.67	10.9	10.58		Elovl1	8.11	8.03	8.09	7.78	7.94	8.23	8.11	8.14	7.83	7.92	8.03
	Caln1	8.71	9.07	8.87	9.18	9.26	8.79	8.97	9.02	9.22	9.2	9.2		Epb4.1	7.82	7.87	7.72	7.68	7.35	7.99	8.06	7.87	7.6	7.56	7.81
	Caly	8.72	8.91	8.79	8.87	9.25	8.63	8.48	8.58	8.89	9.26	8.93		Ethe1	7.4	7.54	7.39	7.22	7.25	7.6	7.54	7.67	7.18	7.18	7.38
	Camk2d	9.62	10.03	10.21	10.44	10.59	9.69	9.73	9.87	10.49	10.61	10.19		Fa2h	8.74	8.66	8.45	8.19	8.47	8.89	8.86	8.67	8.47	8.43	8.42
	Camkv	13.14	13.27	13.12	13.52	13.74	12.7	12.68	13.03	13.45	13.74	13.01		Fbxo32	7.95	7.91	7.97	7.55	7.38	8.36	8.34	8.42	7.61	7.56	7.83
	Ccnt2	10.45	10.48	10.47	10.59	10.59	10.46	10.47	10.52	10.61	10.52	10.53		Fkbp3	12.18	12.16	12.3	12.1	11.8	12.11	12.54	12.45	11.98	11.97	11.97
	Ccny	10.62	10.72	10.69	10.91	10.8	10.62	10.6	10.71	10.88	10.91	10.73		Fkbp4	9.47	9.46	9.33	9.33	9.31	9.48	9.38	9.57	9.22	9.28	9.23
	Cdh13	9.02	9.21	8.9	9.53	9.33	8.95	9.11	8.89	9.26	9.35	9.19		Fn3krp	9.5	9.53	9.51	9.44	9.17	9.8	9.83	9.65	9.08	9.24	9.52
	Cdon	6.88	6.99	7.02	7.12	7.08	6.94	6.83	6.85	7.07	7.21	7.04		Folh1	7.93	7.86	8.13	7.76	7.71	8.17	8.05	8.3	7.98	7.77	7.75
	Celf1	10.85	10.97	10.91	11.09	11.03	10.88	10.95	10.9	11	11.03	10.94		Frmd4b	7.72	7.73	7.73	7.46	7.6	8	7.84	7.77	7.63	7.58	7.64
	Celf2	12.01	12.14	11.96	12.27	12.34	12.02	12.15	12.02	12.35	12.34	12.23		Gas2	6.78	6.79	6.8	6.75	6.66	6.81	6.8	6.81	6.7	6.66	6.76
	Cers6	10.07	10.12	10.09	10.21	10.48	10.24	10.3	10.07	10.41	10.44	10.43		Gfpt2	6.63	6.67	6.71	6.48	6.36	6.85	6.84	6.79	6.49	6.57	6.61
	Cnr1	7.98	8.08	7.92	8.15	8.32	8	8.05	8.16	8.2	8.35	8.2		Golga7	8.83	8.67	8.6	8.58	8.51	8.77	8.81	8.83	8.62	8.49	8.42
	Cnrip1	9.43	9.57	9.66	9.77	10.03	9.53	9.52	9.5	9.9	10.07	9.7		Gpd1	9.53	9.69	9.68	9.41	9.27	9.53	9.46	9.56	9.23	9.38	9.4
	Cntnap5c	8.06	8.17	8.56	9.03	9.22	8	8.24	8.7	9.02	8.7	8.44		Grhpr	7.87	7.87	7.92	7.77	7.71	7.86	7.78	7.74	7.64	7.75	7.63
	Cpne7	7.57	8.02	8.11	8.6	9.4	7.7	7.74	7.77	8.87	9.02	8.03		H2afv	9.37	9.21	9.31	9.03	9.1	9.31	9.32	9.4	9.02	9.28	9.2
	Crmp1	10.84	11.06	11.02	11.09	11.45	10.95	10.75	10.75	11.18	11.41	11.22		Hddc3	8.41	8.43	8.18	7.93	7.77	8.17	8.11	8.47	7.84	8.2	8.02
	Crtc3	7.06	7.13	7.12	7.16	7.3	7.15	7.02	7.02	7.24	7.32	7.26		Ict1	8.42	8.52	8.55	8.31	8.24	8.61	8.55	8.54	8.29	8.43	8.38
	Csnk1g1	8.94	8.97	9.04	9.18	9.17	8.81	8.94	8.99	9.13	9.15	9		Itpr1	14.11	14.19	14.02	13.94	13.58	14.01	13.97	14.09	13.74	13.91	13.87
	Ctnnb1	12.34	12.41	12.4	12.86	12.75	12.53	12.42	12.66	12.76	12.74	12.46		Kcna2	12.75	12.85	12.54	12.31	11.89	12.85	12.7	12.57	12.2	12.31	12.61
	D3Bwg0562e	13.08	13.25	13.42	13.6	13.72	13.19	13.14	13.28	13.55	13.53	13.28		Kcnab3	9.52	9.67	9.35	8.91	8.13	9.64	9.69	9.55	8.28	8.81	9.11
	Dbpht2	12.17	12.32	12.43	12.73	12.57	12.12	11.97	12.39	12.72	12.86	12.69		Kcnc3	9.01	8.94	8.96	8.71	8.67	8.98	8.74	8.82	8.72	8.75	8.86
	Dcaf7	11.54	11.62	11.52	11.95	11.75	11.55	11.57	11.59	11.75	11.94	11.63		Kcnh5	12.39	12.25	12	11.92	11.09	11.85	11.94	11.93	11.2	11.63	11.4
	Dclk2	9.25	9.32	9.31	9.46	9.57	9.23	9.24	9.24	9.44	9.55	9.33		Klc2	10.17	10.15	10.05	9.88	9.84	10.04	10.03	9.98	9.7	9.98	9.96
	Dgat2	9.39	9.39	9.34	9.6	9.84	9.25	9.23	9.2	9.49	9.81	9.7		Laptm4b	11.49	11.44	11.36	11.23	11.1	11.62	11.63	11.48	11.13	11.23	11.38
	Dlg2	13.91	14.02	13.93	14.14	14.07	13.93	14.03	14.07	14.21	14.16	14.11		Lrrc49	10.47	10.39	10.43	10.41	10.22	10.46	10.43	10.5	10.27	10.12	10.11
	Dlg3	10.35	10.32	10.39	10.66	10.54	10.28	10.22	10.44	10.6	10.6	10.43		Luzp1	9.28	9.27	9.14	9.09	8.96	9.16	9.18	9.11	9.12	9.02	8.99
	Dlg5	7.25	7.38	7.44	7.5	7.72	7.44	7.45	7.53	7.56	7.59	7.66		Mad1l1	7.19	7.18	7.21	7.12	7.12	7.2	7.25	7.26	7.17	7.1	7.15
	Dnajc10	10.81	10.64	10.53	11.21	10.9	10.61	10.71	10.92	11.04	10.97	10.95		Mast4	8.58	8.62	8.52	8.49	8.46	8.64	8.67	8.56	8.47	8.47	8.54
	Dner	10.94	11.3	11.6	11.62	11.94	11.59	11.51	11.54	11.83	12.03	12.02		Med31	6.78	6.81	6.91	6.6	6.61	6.98	6.91	6.86	6.56	6.67	6.83
	Dock9	12.15	12.17	12.29	12.69	12.88	12.24	12.24	12.31	12.84	12.68	12.37		Medag	7.32	7.01	7.49	6.51	6.39	7.24	7.45	7.24	6.56	6.87	6.76
	Dpyd	6.4	6.64	6.92	7.34	7.58	6.68	6.41	6.89	7.45	7.29	6.81		Myo1d	8.43	8.28	8.47	8.19	8.18	8.43	8.45	8.61	8.29	8.19	8.34
	Dpysl3	7.97	8.11	8.06	8.16	8.2	8.04	8.09	8.05	8.18	8.21	8.13		Mypop	7.59	7.45	7.48	7.34	7.34	7.47	7.39	7.43	7.32	7.26	7.4
	Dpysl5	7.72	8.02	8.05	8.06	8.39	7.88	7.79	7.85	8.14	8.24	8.2		Nefh	9.44	9.38	9.02	9.06	8.64	8.91	9.09	9.16	8.61	8.74	8.66
	Drosha	11.29	11.23	11.25	11.43	11.42	11.26	11.27	11.35	11.49	11.37	11.44		Nolc1	8.73	8.72	8.7	8.55	8.54	8.67	8.7	8.61	8.6	8.68	8.54
	Dscaml1	8.35	8.54	8.47	8.74	8.81	8.46	8.2	8.51	8.67	8.73	8.67		Nqo2	7.09	6.99	6.96	6.67	6.84	6.99	7.01	7.02	6.76	6.87	6.94
	Dusp18	8.51	8.71	8.79	9.04	9.02	8.55	8.3	8.59	8.94	9.22	8.7		Ocln	6.99	6.94	7	6.81	6.82	6.88	6.96	6.94	6.86	6.89	6.78
	Efnb2	10.68	10.84	10.72	11.14	10.86	10.59	10.59	10.76	10.82	11.02	10.92		Olig1	8.15	7.91	8.25	7.68	7.74	8.27	8.13	8.13	7.62	7.81	7.81
	Enox1	8.47	8.58	8.52	8.74	8.86	8.52	8.55	8.64	8.72	8.75	8.59		Oser1	7.01	6.96	7.05	6.9	6.89	6.98	7.1	7.02	6.93	6.85	6.84
	Entpd6	7.38	7.48	7.3	7.5	7.82	7.31	7.19	7.29	7.51	7.6	7.4		Pacrgl	7.46	7.41	7.41	7.39	7.32	7.53	7.44	7.51	7.37	7.4	7.3
	Epha3	7.63	7.65	7.69	7.95	8.25	7.6	7.53	7.8	7.89	8.01	7.69		Pacsin2	9.47	9.52	9.37	9.08	9.04	9.56	9.41	9.34	9.09	9.27	9.31
	Erc2	13.14	13.24	13.12	13.38	13.44	13.11	13.11	13.04	13.36	13.35	13.2		Parva	9.57	9.3	9.56	9.15	9.17	9.53	9.42	9.48	9.16	9.43	9.27
	Fam120a	11.52	11.46	11.51	11.75	11.71	11.6	11.46	11.58	11.69	11.74	11.6		Pde5a	8.11	8.13	8.11	7.92	7.84	8.21	8.2	8.38	7.96	7.95	8.13
	Fam193a	10.5	10.56	10.59	10.71	10.74	10.7	10.49	10.63	10.77	10.84	10.69		Plcb4	10.27	10.05	10.05	9.57	9.37	9.98	10.18	10.16	9.53	9.72	10.04
	Fam69a	8.63	8.9	8.78	9.09	9.02	8.76	8.87	8.81	8.92	9.14	9.03		Plekho1	8.51	8.6	8.5	8.26	8.32	8.62	8.59	8.5	8.24	8.43	8.39
	Fat4	7.54	7.62	8.17	8.44	8.4	7.8	7.63	7.95	8.2	8.48	8.16		Plp1	16.86	16.91	16.78	16.51	16.41	16.8	17.14	17.11	16.77	16.68	16.63
	Fbxo10	7.51	7.53	7.62	7.76	7.75	7.54	7.38	7.59	7.69	7.86	7.62		Pogk	7.83	7.69	7.83	7.6	7.55	7.79	7.83	7.76	7.59	7.69	7.68
	Fbxo41	7.69	7.71	7.75	7.89	7.87	7.75	7.64	7.72	7.77	7.91	7.79		Ppfibp1	8.87	8.79	8.9	8.3	8.24	8.78	8.8	8.89	8.24	8.47	8.78
	Fhl1	8.44	8.54	8.59	8.74	8.85	8.52	8.59	8.47	8.81	8.97	8.7		Ppp2r1b	7.58	7.64	7.54	7.43	7.39	7.56	7.58	7.5	7.36	7.39	7.49
	Fras1	6.83	6.87	6.92	7.23	7.26	6.92	6.85	7.02	7.13	7.28	6.87		Ppp2r3c	8.4	8.47	8.54	8.33	8.15	8.5	8.56	8.54	8.35	8.33	8.39
	Gabbr1	12.72	12.73	12.72	12.82	12.83	12.77	12.7	12.74	12.74	12.83	12.76		Rab35	9.75	9.8	9.84	9.71	9.75	9.76	9.86	9.77	9.64	9.66	9.69
	Gdf10	6.25	6.1	6.26	6.29	6.9	6.31	6.06	5.95	6.51	6.67	6.63		Rangrf	7.41	7.4	7.39	7.28	7.38	7.46	7.43	7.44	7.23	7.26	7.26
	Gkap1	7.81	7.74	7.91	7.98	8.08	7.83	7.84	7.98	8.07	8.02	7.95		Rap1gds1	12.46	12.42	12.26	12.31	12.07	12.44	12.51	12.48	12.16	12.26	12.24
	Gpc4	7.09	7.25	7.23	7.63	7.62	6.98	7.05	7.24	7.47	7.65	7.29		Rassf3	8.09	8.08	8.13	8.05	7.58	8.33	8.46	8.21	7.67	8	7.95
	Gpr85	7.4	7.48	7.42	7.67	7.68	7.41	7.49	7.6	7.71	7.66	7.59		Rbpj	8.81	8.88	8.82	8.76	8.78	8.84	8.97	8.86	8.73	8.78	8.72
	Grb10	7.63	7.71	7.86	8.2	8.13	7.67	7.85	7.78	8.16	8.32	7.86		Rcan2	10.87	10.8	10.57	10.3	10.12	10.99	11.14	10.85	10.34	10.5	10.82
	Grhl1	6.57	6.53	6.68	6.74	6.83	6.53	6.49	6.54	6.89	6.68	6.64		Rhog	6.67	6.2	6.6	5.91	5.97	6.32	6.8	6.4	6.07	6.13	6.14
	Grik5	10.34	10.65	10.68	10.8	11.11	10.5	10.18	10.43	10.84	11.1	10.65		Rnd3	8.64	8.75	8.59	8.34	8.3	8.51	8.73	8.53	8.27	8.35	8.04
	Grin2b	14.01	14.1	13.86	14.26	14.25	13.81	13.87	13.8	14.17	14.21	13.99		Rnf19b	7.86	7.97	7.94	7.81	7.78	7.96	7.89	7.86	7.78	7.82	7.87
	Gtf3c1	10.18	10.18	10.28	10.42	10.38	10.29	10.24	10.34	10.31	10.44	10.31		Rspo1	7.89	8.03	7.8	7.32	7.21	8.09	7.67	7.72	7.14	7.57	7.51
	Hap1	7.83	8.04	8.42	8.82	9.16	7.62	7.68	7.89	8.78	8.85	7.9		Rtkn	6.91	6.94	6.85	6.72	6.78	7.02	6.97	6.9	6.77	6.8	6.91
	Hexdc	7.3	7.2	7.29	7.46	7.4	7.17	7.25	7.16	7.4	7.5	7.25		Sacs	8.24	8.21	8.21	8.18	7.98	8.33	8.34	8.31	8.06	8.15	8.13
	Hmgb3	7.88	7.84	7.8	8.01	7.94	7.79	7.8	7.8	7.98	7.89	7.84		Samd4	7.25	7.39	7.36	7.25	7.14	7.44	7.42	7.33	7.2	7.24	7.18
	Hnrnpa1	12.93	12.9	13	13.25	13.2	12.99	13.07	13.08	13.37	13.16	13.08		Scn1a	13.14	13.19	13.1	12.87	12.31	13.27	13.35	13.08	12.58	12.65	12.81
	Hnrnpa3	14.9	14.94	14.82	15.13	15.05	14.91	15	14.98	15.02	15.07	14.97		Scn1b	12.85	12.89	12.78	12.32	12.35	12.92	12.67	12.65	12.3	12.7	12.66
	Htr5b	6.57	6.64	6.28	6.97	7.14	6.24	6.26	6.15	7.05	6.64	6.4		Scn4b	8.2	7.96	7.67	7.64	6.87	7.67	7.61	7.77	6.97	6.86	7.1
	Icam5	8.75	8.99	8.88	9.41	9.37	8.7	8.55	8.82	8.98	9.41	8.88		Scrt1	10.45	10.47	10.11	9.7	9.73	10.47	10.29	10.31	9.66	10.08	10.3
	Ice1	10.82	10.73	10.79	11.06	10.93	10.75	10.87	10.91	10.92	11.09	10.97		Sema7a	12.01	11.84	11.88	11.39	11.18	12.02	11.72	11.77	11.15	11.5	11.7
	Ighv1-2	9.45	9.77	9.28	10.18	10.16	9.6	9.14	9.17	10.35	9.74	10.57		Sgpp2	9.41	9.57	9.33	8.78	8.71	9.44	9.32	9.2	8.59	8.98	9.39
	Ighv2-2	7.54	7.55	7.17	7.87	7.98	7.22	7.28	7.01	8.05	7.46	8.1		Slc16a1	9.43	9.28	9.65	9.16	8.96	9.62	9.46	9.56	9.28	9.23	9.16
	Ildr2	11.31	11.52	11.35	11.62	11.72	11.37	11.16	11.25	11.62	11.71	11.45		Slc25a19	6.62	6.71	6.76	6.4	6.41	6.77	6.63	6.7	6.45	6.43	6.64
	Ilf3	8.62	8.63	8.72	8.95	8.88	8.79	8.68	8.73	8.82	8.95	8.7		Slu7	11.43	11.43	11.37	11.33	11.06	11.45	11.5	11.43	11.3	11.32	11.28
	Ist1	9.49	9.52	9.54	9.72	9.78	9.5	9.59	9.48	9.68	9.7	9.55		Sntg1	9.86	9.92	9.83	9.84	9.61	9.88	9.95	10.03	9.73	9.79	9.64
	Itga4	6.81	6.89	6.53	7.14	6.98	6.44	6.44	6.59	6.8	7.01	6.85		Sptlc2	9.37	9.61	9.65	8.94	8.93	9.68	9.33	9.71	8.96	8.91	9.45
	Ivd	7.38	7.4	7.37	7.45	7.5	7.44	7.46	7.4	7.53	7.51	7.5		Srxn1	9.4	9.48	9.4	9.3	9.15	9.67	9.52	9.52	9.22	9.4	9.31
	Jph4	8.98	8.99	9.03	9.15	9.37	8.86	8.69	8.97	9.13	9.33	9.05		Stac2	8.61	8.95	8.83	8.5	8.01	9.01	8.95	8.82	7.98	8.46	8.68
	Kcnd3	8.28	8.58	8.48	8.63	8.84	8.4	8.18	8.36	8.65	8.84	8.59		Svip	7.98	7.98	8.04	7.6	7.68	8.05	8.26	8.03	7.8	7.85	7.86
	Kcnk10	6.5	6.61	6.62	6.64	6.74	6.47	6.53	6.52	6.69	6.97	6.89		Syt2	8.71	8.8	8.58	8.23	7.77	8.34	8.45	8.4	7.79	8.07	8.39
	Kcnn3	7.7	7.91	7.89	8.27	8.34	7.86	7.66	7.92	8.23	8.24	7.88		Tceanc2	6.81	6.7	6.73	6.63	6.61	6.84	6.89	6.84	6.54	6.7	6.69
	Kctd4	7.67	7.71	7.82	8.2	8.37	7.25	7.31	7.79	8.14	8.28	7.89		Tcp11l1	9.71	9.68	9.82	9.55	9.64	9.75	9.95	9.8	9.52	9.62	9.63
	Kctd6	8.14	8.23	8.29	8.47	8.44	8.38	8.24	8.37	8.46	8.51	8.37		Tdp2	7.8	7.76	7.78	7.64	7.64	7.69	7.84	7.78	7.73	7.71	7.68
	Klf16	6.48	6.37	6.22	6.69	6.62	6.04	6.1	6.28	6.55	6.83	6.33		Timm17a	11.4	11.33	11.3	11.21	11.24	11.34	11.49	11.39	11.25	11.28	11.33
	Klhl23	7.11	7.12	7.25	7.4	7.35	7.06	7.12	7.23	7.33	7.29	7.25		Tmem196	9.5	9.43	9.43	9.08	8.85	9.51	9.34	9.36	9	9.18	9.24
	Klhl3	9.12	9.27	9.3	9.35	9.45	9.04	9.04	9.13	9.32	9.41	9.37		Tmem62	8.3	8.4	8.26	8.17	8.12	8.34	8.36	8.41	8.15	8.17	8.33
	Lamb1	6.25	6.27	6.54	6.78	6.81	6.32	6.39	6.52	6.76	6.65	6.39		Tpgs2	10.43	10.49	10.41	10.3	10.27	10.4	10.35	10.4	10.27	10.37	10.39
	Lingo3	9.14	9.29	9.22	9.41	9.43	9.22	9.13	9.16	9.56	9.35	9.33		Tprkb	10.34	10.29	10.31	10.21	10.21	10.39	10.47	10.3	10.25	10.31	10.24
	Lmln	7.01	6.8	7.01	7.1	7.14	6.93	6.92	6.83	7.11	7.06	7		Trmt2b	7.36	7.4	7.28	7.3	7.11	7.44	7.44	7.43	7.08	7.16	7.28
	Lmo3	9.54	9.57	9.73	10.23	10.7	9.45	9.7	9.72	10.29	10.28	9.84		Tspan17	9.83	9.8	9.88	9.34	9.33	9.84	9.6	9.76	9.13	9.49	9.64
	Lmo7	8.79	8.81	9.05	9.4	9.71	8.7	8.79	9.05	9.6	9.49	9.13		Ttc9	9.62	9.87	9.55	9.01	9.11	9.83	9.75	9.63	9.02	9.32	9.52
	Lrrc4b	9.06	9.11	8.98	9.2	9.21	9.12	9.04	9.08	9.15	9.31	9.34		Ttl	9.79	9.83	9.7	9.66	9.39	9.85	9.72	9.8	9.43	9.55	9.54
	Lrrc7	13.72	13.81	13.7	14.09	14	13.59	13.67	13.66	14.01	14.04	13.67		Tubgcp4	8.93	9.02	8.87	8.84	8.7	9.06	8.99	8.99	8.81	8.78	8.9
	Lsamp	10.25	10.43	10.48	10.78	10.75	10.33	10.44	10.44	10.79	10.74	10.42		Txnl4a	7.26	7.31	7.24	6.92	7.07	7.28	7.22	7.18	7.01	7.05	7.21
	Map2	13.97	13.99	13.99	14.29	14.28	13.93	13.98	14.06	14.35	14.24	13.98		Ugp2	9.86	9.79	9.82	9.77	9.7	9.88	10.01	10.06	9.61	9.79	9.47
	Marcksl1	7.11	7.25	7.21	7.4	7.41	7.12	7.2	7.04	7.42	7.65	7.33		Vamp1	11.48	11.44	11.16	10.78	10.5	11.36	11.3	11.09	10.52	10.86	11.19
	Moxd1	7.14	7.17	7.28	7.48	7.37	7.22	7.14	7.2	7.46	7.38	7.25		Xkr6	8.07	8.01	8.15	8.03	7.84	8.12	8.11	8.04	7.91	7.93	7.96
	Msra	9.19	9.16	9.28	9.26	9.38	9.11	9.14	9.16	9.24	9.36	9.26		Zbtb43	8.35	8.4	8.32	8.29	8.15	8.32	8.4	8.47	8.29	8.16	8.2
	Mtss1	7.39	7.49	7.39	7.49	7.57	7.41	7.26	7.35	7.59	7.6	7.51		Zfp449	7.22	7.37	7.35	7.22	7.18	7.36	7.43	7.4	7.2	7.14	7.24
	Ndst4	6.35	6.53	6.72	7.68	7.99	5.85	6.17	6.63	7.5	7.5	6.47		Znfx1	8.67	8.78	8.76	8.43	8.49	8.74	8.67	8.59	8.41	8.62	8.61
	Necab2	7.41	7.7	7.67	7.98	8.26	7.27	7.36	7.48	7.85	8.05	7.6		Zw10	7.66	7.74	7.59	7.45	7.5	7.64	7.65	7.57	7.58	7.55	7.5
	Negr1	12.47	12.62	12.62	12.99	12.73	12.37	12.45	12.63	12.85	12.83	12.69
	Nfib	9.96	10.02	10.17	10.26	10.36	10.13	10.14	10.25	10.38	10.37	10.24
	Nkain2	10.41	10.54	10.23	10.76	10.65	10.38	10.42	10.31	10.63	10.58	10.54
	Nkain3	6.07	6.13	6.36	6.69	6.72	5.91	6.1	6.14	6.76	6.59	6.12
	Nos1	7.17	7.36	7.57	7.63	8.05	7.29	7.05	7.53	7.78	7.81	7.59
	Nov	10.01	10.7	10.04	11.1	10.95	10.03	10.18	10.1	10.89	11.06	10.6
	Nrp2	7.47	7.68	8.06	8.5	8.81	7.87	7.76	7.95	8.29	8.56	7.83
	Nt5dc3	10.54	10.64	10.61	11	11.25	10.61	10.78	10.9	11.02	10.94	10.75
	Odf2	8.59	8.56	8.54	8.76	8.75	8.53	8.48	8.41	8.82	8.91	8.66
	Olfr1055	10.17	10.18	9.99	10.35	10.23	9.99	9.98	10.22	10.44	10.33	10.3
	Paqr8	9.14	8.67	8.47	9.03	9.32	9.01	8.97	8.79	9.55	9.38	9.4
	Pbx3	6.5	6.6	6.7	6.81	7.06	6.63	6.7	6.6	6.9	6.79	6.7
	Pde9a	7.05	7.33	7.28	7.73	7.66	7.01	7.19	7.07	7.77	7.65	7.57
	Peak1	9.34	9.63	9.29	9.71	10.13	9.36	9.47	9.52	9.86	9.9	9.69
	Peli1	10.08	10.13	10.2	10.57	10.6	10.09	10.13	10.25	10.53	10.46	10.16
	Pfn2	10.21	10.28	10.16	10.41	10.28	10.2	10.25	10.25	10.35	10.34	10.38
	Pgrmc1	12.72	12.88	13.4	13.73	13.68	12.83	12.93	13.31	13.65	13.72	13.22
	Pkia	10.21	10.31	10.36	10.54	10.44	10.3	10.31	10.27	10.47	10.47	10.43
	Pnmal2	9.37	9.79	9.77	10.31	10.43	9.55	9.46	9.89	10.03	10.2	9.82
	Ppm1e	11.08	11.12	11.06	11.47	11.73	11.08	11.23	11.24	11.43	11.58	11.21
	Prickle2	11.22	11.3	11.18	11.34	11.56	11.1	10.98	11.11	11.31	11.45	11.3
	Prkce	11.58	11.62	11.74	12	12.16	11.63	11.48	11.67	12	12	11.65
	Prkcg	13.89	14.15	13.94	14.09	14.86	13.59	13.54	13.53	14.26	14.64	14.35
	Prr12	7.41	7.54	7.56	7.73	7.79	7.44	7.41	7.62	7.55	7.85	7.75
	Prrc2c	12.63	12.69	12.6	12.7	12.79	12.66	12.55	12.47	12.77	12.85	12.72
	Psme1	7.81	7.7	7.79	8.16	8.1	7.79	7.79	7.83	8.02	7.99	7.91
	Ptbp2	11.41	11.5	11.59	11.7	11.73	11.43	11.59	11.57	11.68	11.68	11.59
	Ptpn14	6.22	6.37	6.45	6.75	6.91	6.13	6	6.11	6.7	6.95	6.44
	Ptprg	9.78	10.04	10.07	10.24	10.42	10.04	9.87	10.09	10.26	10.48	10.16
	Ptpro	7.84	7.82	8.23	8.54	8.9	7.75	7.66	8.23	8.61	8.57	8.36
	Ptprr	7.21	7.31	7.28	7.45	7.46	7.27	7.24	7.17	7.45	7.59	7.37
	Pxdn	7.29	7.39	7.36	7.52	7.51	7.22	7.34	7.35	7.48	7.55	7.37
	Rapgef6	8.9	9.02	9.09	9.25	9.21	9.01	9.06	9.14	9.24	9.26	9.14
	Reln	9.32	9.62	9.72	9.96	10.04	9.65	9.26	9.45	9.87	10.01	9.66
	Rev3l	9.32	9.34	9.43	9.74	9.62	9.41	9.54	9.54	9.74	9.63	9.55
	Robo2	10.37	10.4	10.49	10.56	10.56	10.31	10.39	10.44	10.53	10.55	10.48
	Rragb	11.32	11.46	11.41	11.62	11.6	11.19	11.28	11.49	11.62	11.63	11.46
	Scgb1b19	6.95	6.96	6.65	7.22	6.99	6.66	6.76	6.89	7.13	7.02	7.17
	Sept9	8.05	8.03	7.99	8.19	8.24	7.95	7.88	7.96	8.23	8.29	8.11
	Sgcd	6.64	6.82	6.72	6.98	7.04	6.76	6.7	6.79	6.95	6.98	6.81
	Slc30a1	8.29	8.19	8.41	8.72	8.72	8.31	8.19	8.28	8.47	8.54	8.53
	Slc44a5	7.26	7.37	7.9	8.31	8.99	7.26	7.36	7.58	8.65	8.18	7.76
	Slc6a7	8.16	8.54	8.21	8.54	8.85	8.27	8.05	8.02	8.61	8.96	8.48
	Slc7a14	10.22	10.53	10.47	10.58	10.78	10.41	10.24	10.25	10.68	10.78	10.68
	Slit1	8.23	8.45	8.51	8.88	9.56	8.18	8.23	8.28	8.9	9.07	8.65
	Smarcd3	7.32	7.28	7.29	7.33	7.56	7.21	7.17	7.13	7.41	7.35	7.35
	Snx10	8.63	8.78	8.66	8.96	8.97	8.6	8.81	8.72	9.07	8.87	8.86
	Sobp	11.8	11.88	11.95	12.01	12.2	11.7	11.59	11.63	12.08	12.29	11.97
	Sox11	7.98	8.25	7.94	8.54	8.72	8.19	8.11	8.27	8.67	8.46	8.28
	Sqle	9.29	9.27	9.52	9.65	9.84	8.98	8.99	9.39	9.64	9.87	9.45
	Srsf1	11.73	11.72	11.78	11.9	11.82	11.76	11.83	11.83	11.89	11.87	11.84
	Sugp2	6.93	6.91	6.93	6.99	7.02	6.88	6.87	6.97	7	7.02	7.03
	Syn2	11.69	11.92	11.79	12.09	12.24	11.54	11.57	11.58	12.08	12.21	11.85
	Syt10	8.83	9.4	8.89	10.47	10.13	8.9	9	9.31	9.9	10.09	9.5
	Syt17	9.64	10.01	9.78	10.43	10.6	8.95	9.02	9.59	10.26	10.69	9.82
	Syt5	14.21	14.49	14.33	14.72	14.9	14.07	14.3	14.08	14.52	14.73	14.49
	Tef	8.21	8.22	8.05	8.72	8.46	8.04	7.9	7.94	8.51	8.51	8
	Tenm1	9.47	9.88	9.65	10.2	10.1	9.56	9.63	9.98	10.15	10.06	9.94
	Tenm3	9.62	9.82	9.82	9.98	10.04	9.75	9.76	9.47	9.94	10.16	9.92
	Tex10	8.45	8.63	8.55	8.89	8.75	8.6	8.52	8.61	8.75	8.71	8.68
	Tiam1	9.2	9.4	9.47	9.78	9.84	9.11	9.05	9.24	9.72	9.85	9.5
	Tle3	7.21	7.36	7.2	7.4	7.53	7.18	7.14	7.22	7.44	7.49	7.25
	Tmem28	6.98	7.08	7.05	7.07	7.25	7	6.97	6.87	7.15	7.25	7.09
	Tnik	10.94	11.1	11.11	11.33	11.27	11.12	11.13	11.1	11.35	11.33	11.13
	Tnrc6c	9.41	9.54	9.48	9.59	9.61	9.49	9.34	9.45	9.57	9.6	9.56
	Trafd1	8.31	8.38	8.33	8.48	8.48	8.36	8.39	8.28	8.5	8.53	8.46
	Trav1	7.69	7.59	7.43	7.81	7.77	7.51	7.63	7.46	7.74	7.7	7.9
	Trav13d-4	6.43	6.41	6.26	6.79	6.81	6.32	6.45	6.01	6.65	6.41	6.71
	Trav13n-4	10.08	10.06	10.06	10.61	10.35	9.99	10.12	10	10.64	10.12	10.48
	Tspyl2	11.65	11.64	11.69	11.91	11.88	11.64	11.78	11.56	11.96	12.04	11.85
	Ttc5	7.6	7.59	7.64	7.71	7.7	7.69	7.57	7.64	7.73	7.84	7.74
	Tubb2a	14.53	14.68	14.42	15.08	15.16	14.35	14.45	14.54	14.85	14.95	14.62
	U2surp	12.23	12.25	12.23	12.48	12.33	12.31	12.33	12.3	12.36	12.43	12.47
	Unc5c	8.55	8.75	8.71	8.92	8.9	8.62	8.63	8.74	8.88	8.83	8.8
	Wfs1	10.74	10.6	10.49	11.15	11.65	10.41	10.48	10.37	11.2	11.54	10.65
	Xk	7.43	7.37	7.46	7.68	7.49	7.46	7.41	7.34	7.53	7.52	7.53
	Xkr4	11.69	11.83	12.06	12.48	12.29	11.77	11.86	12.13	12.39	12.32	12.19
	Zcchc16	6.69	6.82	6.7	6.97	6.99	6.67	6.75	6.78	6.82	6.83	6.91
	Zdhhc15	7.94	7.87	7.91	8.09	8.17	7.79	7.86	7.8	7.98	8.06	8
	Zfp354c	9.82	9.85	9.76	9.93	10	9.91	9.92	9.84	10	9.91	9.99
	Zfp810	8.73	8.59	8.65	8.96	8.88	8.82	8.77	8.75	8.98	8.85	9.08
	Zfp831	7.54	7.76	7.73	8.19	8.26	7.74	7.52	7.75	8.1	8.34	7.84
	Zkscan2	7.55	7.49	7.72	7.93	7.81	7.7	7.71	7.72	7.83	7.97	7.77
	Zmym3	9.37	9.43	9.4	9.66	9.75	9.34	9.3	9.34	9.64	9.73	9.5
	Zmynd11	10.66	10.79	10.78	10.82	10.82	10.72	10.74	10.77	10.89	10.95	10.83
	Znhit6	8.11	8.06	8.18	8.38	8.31	8.19	8.22	8.25	8.33	8.25	8.29
	Zswim5	7.47	7.52	7.46	7.63	7.7	7.46	7.38	7.39	7.68	7.64	7.51
